# Supplementary material for: Arabidopsis proteins with a transposon-related domain act in gene silencing
Source: Nat Commun. 2017 May 3;8:15122. doi: 10.1038/ncomms15122 (PMC5418596; doi:10.1038/ncomms15122)
Supplement: Supplementary Data 1 — Lists of loci upregulated in the different mutant genotypes analyzed by RNA-seq. [file ncomms15122-s2.xlsx]

## Sheet: TEs_up_mail1
Supplementary Data file 1. Lists of loci upregulated in the different genotypes analyzed by RNA-seq.
List of Transposable Elements (TEs) upregulated in mail1-1
Chromosome	Start	End	ID	Log2 fold change	Family	Superfamily
1	9955238	9956349	AT1TE32095	3.30406	ATREP10D	RC/Helitron
1	13869520	13869865	AT1TE45490	6.27824	ATREP14	RC/Helitron
1	13871157	13871383	AT1TE45510	5.20376	ATENSPM6	DNA/En-Spm
2	1388831	1393901	AT2TE06390	3.29071	ATCOPIA28	LTR/Copia
2	1547660	1552033	AT2TE07145	5.23224	ATCOPIA95	LTR/Copia
2	2995750	2996370	AT2TE13060	7.00608	ATCOPIA32	LTR/Copia
2	3533105	3533345	AT2TE15410	6.12287	ATGP10	LTR/Gypsy
2	3533345	3539334	AT2TE15415	7.31876	ATGP10	LTR/Gypsy
2	4336397	4337750	AT2TE18240	4.81435	ATIS112A	DNA/Harbinger
2	6240938	6241896	AT2TE25440	3.85408	ATREP3	RC/Helitron
2	6881260	6884610	AT2TE28020	6.53107	ATMU1	DNA/MuDR
2	6884610	6885154	AT2TE28025	5.9473	ATGP10	LTR/Gypsy
2	9187491	9191655	AT2TE38900	5.1093	ATCOPIA76	LTR/Copia
3	4929014	4932433	AT3TE20780	4.35583	VANDAL21	DNA/MuDR
3	10917703	10922777	AT3TE45385	4.35285	ATLINE1_6	LINE/L1
3	12603265	12606828	AT3TE51895	5.47215	ROMANIAT5	LTR/Copia
3	14225155	14226651	AT3TE58495	7.19501	ATHILA	LTR/Gypsy
3	14749399	14750294	AT3TE60310	5.68487	SADHU	Unassigned
3	14788098	14789519	AT3TE60425	4.54655	ATHILA3	LTR/Gypsy
4	860920	864078	AT4TE04415	4.35846	ATIS112A	DNA/Harbinger
4	2076981	2077353	AT4TE09845	4.08648	ATIS112A	DNA/Harbinger
4	6588725	6593808	AT4TE28200	2.65601	ATCOPIA7	LTR/Copia
4	8836501	8837145	AT4TE39495	2.86482	ATREP13	RC/Helitron
5	2971019	2971338	AT5TE10810	4.21462	HELITRON5	RC/Helitron
5	6403052	6408058	AT5TE23185	3.46008	ATCOPIA89	LTR/Copia
5	9707752	9708848	AT5TE35230	8.12198	ATMU7	DNA/MuDR
5	10019252	10020233	AT5TE36475	4.92945	ATCOPIA95	LTR/Copia
5	10309446	10311540	AT5TE37665	4.88558	ATGP7	LTR/Gypsy
5	10901850	10903017	AT5TE39630	6.43593	ATIS112A	DNA/Harbinger
5	12739557	12744145	AT5TE45055	5.01375	ATHILA0_I	LTR/Gypsy
5	12744145	12751391	AT5TE45060	5.4839	ATGP10	LTR/Gypsy
5	12970321	12973859	AT5TE46165	2.94403	VANDAL20	DNA/MuDR
5	12973923	12981780	AT5TE46175	2.98057	VANDAL20	DNA/MuDR
5	13756611	13757514	AT5TE48980	3.31683	ATMU11	DNA/MuDR
5	14083273	14088529	AT5TE50260	2.22518	ATCOPIA18A	LTR/Copia
5	15350990	15362721	AT5TE55555	5.13875	ATHILA7	LTR/Gypsy

## Sheet: TEs_up_main
List of Transposable Elements (TEs) upregulated in main
Chromosome	Start	End	ID	Log2 fold change	Family	Superfamily
1	7066492	7071562	AT1TE22850	2.79284	ATLANTYS2	LTR/Gypsy
1	13869520	13869865	AT1TE45490	5.89968	ATREP14	RC/Helitron
1	13871157	13871383	AT1TE45510	5.10151	ATENSPM6	DNA/En-Spm
1	25343348	25343969	AT1TE83175	3.77985	ATLINE1_1	LINE/L1
2	1547660	1552033	AT2TE07145	4.08718	ATCOPIA95	LTR/Copia
2	2995750	2996370	AT2TE13060	7.18997	ATCOPIA32	LTR/Copia
2	3533105	3533345	AT2TE15410	7.1135	ATGP10	LTR/Gypsy
2	3533345	3539334	AT2TE15415	8.26002	ATGP10	LTR/Gypsy
2	4336397	4337750	AT2TE18240	4.68586	ATIS112A	DNA/Harbinger
2	4729403	4737545	AT2TE19615	4.43753	VANDAL21	DNA/MuDR
2	6880748	6880917	AT2TE28015	2.76555	ATDNAI27T9C	DNA/MuDR
2	6881260	6884610	AT2TE28020	6.4739	ATMU1	DNA/MuDR
2	9187491	9191655	AT2TE38900	4.23595	ATCOPIA76	LTR/Copia
2	17362654	17362821	AT2TE78320	3.13921	ATSINE2A	SINE
3	4929014	4932433	AT3TE20780	4.02257	VANDAL21	DNA/MuDR
3	10716962	10717265	AT3TE44530	3.248	ATENSPM5	DNA/En-Spm
3	10917703	10922777	AT3TE45385	4.78184	ATLINE1_6	LINE/L1
3	11676240	11678189	AT3TE48520	4.07644	ATENSPM6	DNA/En-Spm
3	12603265	12606828	AT3TE51895	4.89515	ROMANIAT5	LTR/Copia
3	14225155	14226651	AT3TE58495	9.0786	ATHILA	LTR/Gypsy
3	14503141	14513418	AT3TE59480	4.81254	ATGP2	LTR/Gypsy
3	14749399	14750294	AT3TE60310	5.10105	SADHU	Unassigned
3	16498551	16499159	AT3TE66875	4.00165	ATLINE2	LINE/L1
3	22232307	22236743	AT3TE90530	5.4404	ATCOPIA23	LTR/Copia
4	1312394	1317221	AT4TE06710	4.62487	ATCOPIA2	LTR/Copia
4	2076981	2077353	AT4TE09845	3.42295	ATIS112A	DNA/Harbinger
4	6588725	6593808	AT4TE28200	3.99882	ATCOPIA7	LTR/Copia
5	2971019	2971338	AT5TE10810	4.39025	HELITRON5	RC/Helitron
5	6403052	6408058	AT5TE23185	2.47946	ATCOPIA89	LTR/Copia
5	9641504	9643917	AT5TE34980	4.41934	Unassigned	Unassigned
5	10019252	10020233	AT5TE36475	4.47942	ATCOPIA95	LTR/Copia
5	10309446	10311540	AT5TE37665	4.46858	ATGP7	LTR/Gypsy
5	10901850	10903017	AT5TE39630	5.97187	ATIS112A	DNA/Harbinger
5	12739557	12744145	AT5TE45055	5.75912	ATHILA0_I	LTR/Gypsy
5	12744145	12751391	AT5TE45060	6.179	ATGP10	LTR/Gypsy
5	12970321	12973859	AT5TE46165	3.21763	VANDAL20	DNA/MuDR
5	12973923	12981780	AT5TE46175	3.2087	VANDAL20	DNA/MuDR
5	13317243	13328540	AT5TE47200	4.39515	ATHILA2	LTR/Gypsy
5	13467424	13471354	AT5TE47750	3.37617	ATLINEIII	LINE/L1
5	15350990	15362721	AT5TE55555	5.02745	ATHILA7	LTR/Gypsy
5	18142155	18146898	AT5TE65370	5.80067	ATCOPIA21	LTR/Copia

## Sheet: TEs_up_atxr5-6
List of Transposable Elements (TEs) upregulated in atxr5 atxr6
Chromosome	Start	End	ID	Log2 fold change	Family	Superfamily
1	9125776	9126902	AT1TE29390	4.09244	HELITRONY3	RC/Helitron
1	13559845	13564825	AT1TE44380	4.79171	ATCOPIA89	LTR/Copia
1	13576126	13581525	AT1TE44455	4.83983	ATENSPM2	DNA/En-Spm
1	13768753	13777586	AT1TE45135	4.3365	ATHILA2	LTR/Gypsy
1	13840024	13840159	AT1TE45375	7.07426	ATENSPM3	DNA/En-Spm
1	13840159	13840729	AT1TE45380	8.2716	ATENSPM7	DNA/En-Spm
1	13841051	13841405	AT1TE45390	7.08366	ATGP10	LTR/Gypsy
1	13842618	13847118	AT1TE45395	5.87279	ATENSPM7	DNA/En-Spm
1	13869520	13869865	AT1TE45490	4.83871	ATREP14	RC/Helitron
1	14129760	14134840	AT1TE46405	4.41249	ATCOPIA66	LTR/Copia
1	14214746	14225656	AT1TE46665	4.10175	ATHILA3	LTR/Gypsy
1	14242403	14248337	AT1TE46755	3.7664	ATHILA2	LTR/Gypsy
1	15186992	15192976	AT1TE49850	4.54401	ATHILA2	LTR/Gypsy
1	15412723	15420826	AT1TE50860	4.16798	ATHILA6A	LTR/Gypsy
1	15703959	15715037	AT1TE51735	6.52412	ATHILA2	LTR/Gypsy
1	16509814	16528903	AT1TE54480	5.73571	ATHILA5	LTR/Gypsy
1	20513544	20513637	AT1TE67780	2.35639	ATDNA2T9C	DNA/MuDR
1	28515061	28516118	AT1TE93275	6.34082	HELITRON1	RC/Helitron
2	1388831	1393901	AT2TE06390	4.02643	ATCOPIA28	LTR/Copia
2	1547660	1552033	AT2TE07145	4.91846	ATCOPIA95	LTR/Copia
2	1781545	1786791	AT2TE08225	2.75983	ATGP3	LTR/Gypsy
2	2416280	2423558	AT2TE11040	3.57239	ATGP7	LTR/Gypsy
2	2418613	2423173	AT2TE11050	3.57239	ATLANTYS1	LTR/Gypsy
2	2500632	2504274	AT2TE11355	5.04734	ATHILA	LTR/Gypsy
2	2995750	2996370	AT2TE13060	6.30926	ATCOPIA32	LTR/Copia
2	3636369	3645326	AT2TE15880	6.9955	ATHILA6A	LTR/Gypsy
2	4197159	4211222	AT2TE17725	4.44001	ATHILA0_I	LTR/Gypsy
2	4310332	4310520	AT2TE18110	2.25652	ATREP3	RC/Helitron
2	4407945	4412568	AT2TE18455	3.15521	ATHILA0_I	LTR/Gypsy
2	4684652	4687069	AT2TE19475	4.78097	ATENSPM2	DNA/En-Spm
2	4687423	4689870	AT2TE19485	4.17775	ATHILA6B	LTR/Gypsy
2	4728861	4729352	AT2TE19610	7.4885	ATGP10	LTR/Gypsy
2	4729403	4737545	AT2TE19615	6.69327	VANDAL21	DNA/MuDR
2	4731232	4732460	AT2TE19625	5.72083	ATHILA4C	LTR/Gypsy
2	4919735	4920396	AT2TE20230	3.95149	TA11	LINE/L1
2	5468372	5469707	AT2TE22170	4.44769	ATCOPIA95	LTR/Copia
2	5886321	5900126	AT2TE23965	5.39092	VANDAL13	DNA/MuDR
2	5886606	5888004	AT2TE23970	5.49299	ATSINE2A	SINE
2	5984985	5996552	AT2TE24385	5.06621	ATHILA6A	LTR/Gypsy
2	6070845	6082356	AT2TE24735	4.80926	VANDAL7	DNA/MuDR
2	6214709	6214915	AT2TE25290	4.22305	ATREP5	RC/Helitron
2	6215134	6215240	AT2TE25295	4.50723	ATHILA2	LTR/Gypsy
2	6215790	6216279	AT2TE25300	3.90136	VANDAL17	DNA/MuDR
2	6217198	6217671	AT2TE25320	4.531	ARNOLD2	DNA/MuDR
2	6240938	6241896	AT2TE25440	6.62789	ATREP3	RC/Helitron
2	6731440	6731698	AT2TE27505	2.56052	ATSINE4	SINE
2	6881260	6884610	AT2TE28020	3.30343	ATMU1	DNA/MuDR
2	18288580	18293391	AT2TE82905	4.61776	ATREP10D	RC/Helitron
3	495957	496019	AT3TE02115	2.96385	HELITRONY1D	RC/Helitron
3	8328186	8330497	AT3TE34920	3.06052	ATREP3	RC/Helitron
3	9889578	9891078	AT3TE41165	3.66656	ATREP3	RC/Helitron
3	10687033	10687244	AT3TE44395	6.67697	VANDAL21	DNA/MuDR
3	10687245	10687413	AT3TE44400	5.70688	HELITRONY1B	RC/Helitron
3	10716962	10717265	AT3TE44530	3.55085	ATENSPM5	DNA/En-Spm
3	10977978	10980184	AT3TE45630	3.48609	HELITRON2	RC/Helitron
3	11560701	11569513	AT3TE48120	4.04401	ATENSPM6	DNA/En-Spm
3	11683564	11689821	AT3TE48540	4.89423	ATCOPIA95	LTR/Copia
3	12000266	12007884	AT3TE50025	4.19421	ATENSPM5	DNA/En-Spm
3	12175456	12187368	AT3TE50570	4.33426	VANDAL3	DNA/MuDR
3	12409272	12414048	AT3TE51325	5.75715	ATHILA2	LTR/Gypsy
3	12603265	12606828	AT3TE51895	5.29526	ROMANIAT5	LTR/Copia
3	12607222	12608295	AT3TE51900	5.09127	ATCOPIA28	LTR/Copia
3	13165705	13169990	AT3TE53850	6.40646	ATGP7	LTR/Gypsy
3	13169990	13170667	AT3TE53865	6.17253	ATGP5	LTR/Gypsy
3	13209956	13212639	AT3TE54005	4.70498	ATENSPM1A	DNA/En-Spm
3	13619467	13628948	AT3TE55360	5.37126	ATHILA6B	LTR/Gypsy
3	13643230	13654839	AT3TE55395	4.56621	ATHILA6A	LTR/Gypsy
3	13806244	13809268	AT3TE56640	4.87549	ATHILA	LTR/Gypsy
3	13870711	13877563	AT3TE57050	4.16374	ATHILA	LTR/Gypsy
3	13899549	13900332	AT3TE57100	4.49388	ATGP10	LTR/Gypsy
3	13902134	13905745	AT3TE57110	7.21162	ATHILA2	LTR/Gypsy
3	13979546	13988266	AT3TE57395	3.95149	ATENSPM6	DNA/En-Spm
3	14151419	14157497	AT3TE58020	3.75153	ATHILA2	LTR/Gypsy
3	14336989	14352445	AT3TE58895	4.98125	ATHILA0_I	LTR/Gypsy
3	14773639	14783116	AT3TE60410	4.9303	VANDAL20	DNA/MuDR
3	14788098	14789519	AT3TE60425	9.17788	ATHILA3	LTR/Gypsy
3	14789521	14789998	AT3TE60430	6.83104	ATGP10	LTR/Gypsy
3	14795319	14804954	AT3TE60460	5.36594	ATHILA6A	LTR/Gypsy
3	14820854	14827207	AT3TE60525	5.32414	ATHILA2	LTR/Gypsy
3	15455635	15468075	AT3TE62685	4.8811	ATHILA0_I	LTR/Gypsy
3	15711475	15722693	AT3TE63540	5.25038	ATHILA2	LTR/Gypsy
3	15919027	15924078	AT3TE64435	6.34767	ATCOPIA11	LTR/Copia
3	16498551	16499159	AT3TE66875	4.02369	ATLINE2	LINE/L1
3	20504023	20505461	AT3TE83365	4.39628	ATCOPIA37	LTR/Copia
3	22232307	22236743	AT3TE90530	5.86219	ATCOPIA23	LTR/Copia
3	22683582	22684106	AT3TE92470	2.5724	HELITRONY2	RC/Helitron
4	2076981	2077353	AT4TE09845	3.5644	ATIS112A	DNA/Harbinger
4	2286690	2288784	AT4TE10600	3.54401	ATCOPIA57	LTR/Copia
4	3266372	3288504	AT4TE15005	7.66117	ATHILA3	LTR/Gypsy
4	3273948	3285542	AT4TE15025	7.66117	ATHILA0_I	LTR/Gypsy
4	3274433	3285235	AT4TE15030	7.79908	ATHILA6A	LTR/Gypsy
4	3379352	3392103	AT4TE15420	5.65203	ATHILA2	LTR/Gypsy
4	3384359	3389184	AT4TE15440	5.70364	ATHILA3	LTR/Gypsy
4	3454105	3469494	AT4TE15665	3.91249	ATHILA4C	LTR/Gypsy
4	3455686	3469254	AT4TE15670	3.91249	ATHILA0_I	LTR/Gypsy
4	3499712	3507968	AT4TE15820	8.36243	ATLANTYS2	LTR/Gypsy
4	3501967	3503976	AT4TE15825	7.50555	ATGP10	LTR/Gypsy
4	3506114	3506471	AT4TE15835	4.39423	ATGP10	LTR/Gypsy
4	3537290	3547183	AT4TE15945	4.12002	ATHILA2	LTR/Gypsy
4	3697524	3703860	AT4TE16400	5.75028	ATHILA2	LTR/Gypsy
4	3838637	3843995	AT4TE16900	6.45975	ATHILA	LTR/Gypsy
4	3864858	3877300	AT4TE16945	6.21854	ATHILA	LTR/Gypsy
4	3987765	3997945	AT4TE17360	5.03646	ATHILA	LTR/Gypsy
4	4016072	4024284	AT4TE17470	5.69994	ATHILA6A	LTR/Gypsy
4	4239122	4249806	AT4TE18245	6.50322	ATHILA	LTR/Gypsy
4	4281761	4288696	AT4TE18330	3.98849	ATHILA3	LTR/Gypsy
4	4414369	4416095	AT4TE18705	4.59244	ATHILA6A	LTR/Gypsy
4	4551532	4570003	AT4TE19135	5.02111	ATENSPM3	DNA/En-Spm
4	4555123	4560555	AT4TE19150	4.99388	ATHILA2	LTR/Gypsy
4	4670476	4676290	AT4TE19655	7.36477	ATGP7	LTR/Gypsy
4	4768681	4782141	AT4TE19915	5.27494	ATHILA2	LTR/Gypsy
4	4777190	4778739	AT4TE19925	4.25403	ATHILA5	LTR/Gypsy
4	4892324	4903536	AT4TE20400	4.9656	ATHILA2	LTR/Gypsy
4	8294943	8296098	AT4TE36760	3.86359	ATREP15	RC/Helitron
4	12129313	12131466	AT4TE56270	6.93088	ATCOPIA11	LTR/Copia
5	7069516	7070690	AT5TE25580	2.57945	VANDAL8	DNA/MuDR
5	8382511	8382829	AT5TE30315	4.58742	HELITRONY3	RC/Helitron
5	9871828	9872479	AT5TE35950	5.6155	HELITRONY1D	RC/Helitron
5	9949204	9954436	AT5TE36230	5.43323	ATCOPIA86	LTR/Copia
5	10816630	10820541	AT5TE39315	5.28636	ATENSPM2	DNA/En-Spm
5	11320500	11331866	AT5TE41070	5.36273	ATHILA6A	LTR/Gypsy
5	11577182	11587287	AT5TE41865	6.98585	ATHILA6A	LTR/Gypsy
5	11686005	11697352	AT5TE42135	4.33202	ATHILA6A	LTR/Gypsy
5	11796903	11808296	AT5TE42420	4.2664	ATHILA2	LTR/Gypsy
5	11810264	11821593	AT5TE42440	4.79997	ATHILA6A	LTR/Gypsy
5	11830761	11851813	AT5TE42470	4.81503	ATHILA6A	LTR/Gypsy
5	12138053	12150833	AT5TE43260	6.76457	ATHILA6A	LTR/Gypsy
5	12165094	12170358	AT5TE43315	7.12702	ATHILA	LTR/Gypsy
5	12269310	12272892	AT5TE43580	2.86558	ATIS112A	DNA/Harbinger
5	12289068	12297594	AT5TE43665	6.33399	ATHILA6A	LTR/Gypsy
5	12403539	12415223	AT5TE43980	4.10175	ATHILA6A	LTR/Gypsy
5	12639601	12650823	AT5TE44770	4.64075	ATHILA2	LTR/Gypsy
5	12991094	12996437	AT5TE46210	4.25403	ATHILA8B	LTR/Gypsy
5	13261020	13272510	AT5TE47115	4.58932	ATHILA6B	LTR/Gypsy
5	13317243	13328540	AT5TE47200	4.42047	ATHILA2	LTR/Gypsy
5	13328542	13331829	AT5TE47205	3.94001	ATCOPIA95	LTR/Copia
5	16698233	16698950	AT5TE60280	2.99129	ATLINEIII	LINE/L1

## Sheet: TEs_up_mail1 main
List of Transposable Elements (TEs) upregulated in mail1 main
Chromosome	Start	End	ID	Log2 fold change	Family	Superfamily
1	7066492	7071562	AT1TE22850	4.04277	ATLANTYS2	LTR/Gypsy
1	13869520	13869865	AT1TE45490	5.24708	ATREP14	RC/Helitron
1	13871157	13871383	AT1TE45510	4.94456	ATENSPM6	DNA/En-Spm
1	21746739	21747327	AT1TE71770	2.75151	ATHATN3	DNA/HAT
1	24603779	24603941	AT1TE80815	3.36991	ATREP10D	RC/Helitron
1	25343348	25343969	AT1TE83175	3.81919	ATLINE1_1	LINE/L1
1	27438788	27438989	AT1TE89775	2.65022	TA11	LINE/L1
2	1547660	1552033	AT2TE07145	4.38206	ATCOPIA95	LTR/Copia
2	1781545	1786791	AT2TE08225	3.5267	ATGP3	LTR/Gypsy
2	2576248	2578241	AT2TE11560	4.09446	ATHILA6A	LTR/Gypsy
2	2995750	2996370	AT2TE13060	7.40111	ATCOPIA32	LTR/Copia
2	3528628	3530340	AT2TE15385	4.50969	ATREP18	DNA
2	3531974	3532287	AT2TE15400	4.16547	ATHILA4B_LTR	LTR/Gypsy
2	3533105	3533345	AT2TE15410	7.16793	ATGP10	LTR/Gypsy
2	3533345	3539334	AT2TE15415	8.28351	ATGP10	LTR/Gypsy
2	4336397	4337750	AT2TE18240	4.50856	ATIS112A	DNA/Harbinger
2	4729403	4737545	AT2TE19615	4.61981	VANDAL21	DNA/MuDR
2	6217198	6217671	AT2TE25320	4.49387	ARNOLD2	DNA/MuDR
2	6880748	6880917	AT2TE28015	3.16708	ATDNAI27T9C	DNA/MuDR
2	6881260	6884610	AT2TE28020	7.68144	ATMU1	DNA/MuDR
2	6884610	6885154	AT2TE28025	6.46394	ATGP10	LTR/Gypsy
2	9187491	9191655	AT2TE38900	4.81918	ATCOPIA76	LTR/Copia
2	9653804	9654719	AT2TE41170	3.47576	ATIS112A	DNA/Harbinger
2	14931770	14932013	AT2TE66360	4.03214	ATCOPIA50	LTR/Copia
2	17362654	17362821	AT2TE78320	3.496	ATSINE2A	SINE
3	2648551	2648624	AT3TE11175	3.07859	ATREP5	RC/Helitron
3	4276602	4288584	AT3TE18040	2.39431	HELITRON1	RC/Helitron
3	4929014	4932433	AT3TE20780	4.1027	VANDAL21	DNA/MuDR
3	7370167	7371403	AT3TE30970	2.22587	Unassigned	Unassigned
3	10716962	10717265	AT3TE44530	3.4609	ATENSPM5	DNA/En-Spm
3	10917703	10922777	AT3TE45385	5.34314	ATLINE1_6	LINE/L1
3	12603265	12606828	AT3TE51895	4.9504	ROMANIAT5	LTR/Copia
3	14225155	14226651	AT3TE58495	8.51221	ATHILA	LTR/Gypsy
3	14495504	14497162	AT3TE59450	4.62847	ATHILA8B	LTR/Gypsy
3	14497162	14497511	AT3TE59455	4.06914	VANDAL3	DNA/MuDR
3	14497594	14499694	AT3TE59460	5.02579	ATHILA4A	LTR/Gypsy
3	14503141	14513418	AT3TE59480	6.42455	ATGP2	LTR/Gypsy
3	14504214	14509015	AT3TE59490	5.68858	ATGP10	LTR/Gypsy
3	14510094	14511849	AT3TE59500	3.84071	ATGP10	LTR/Gypsy
3	14749399	14750294	AT3TE60310	6.18518	SADHU	Unassigned
3	14795319	14804954	AT3TE60460	3.91672	ATHILA6A	LTR/Gypsy
3	22232307	22236743	AT3TE90530	5.49338	ATCOPIA23	LTR/Copia
4	860920	864078	AT4TE04415	3.99844	ATIS112A	DNA/Harbinger
4	2013989	2014537	AT4TE09570	4.4028	ATGP10	LTR/Gypsy
4	2076981	2077353	AT4TE09845	3.2559	ATIS112A	DNA/Harbinger
4	3416876	3417394	AT4TE15555	4.14257	ATGP10	LTR/Gypsy
4	5567793	5575599	AT4TE23345	4.36163	VANDAL21	DNA/MuDR
4	6588725	6593808	AT4TE28200	4.41864	ATCOPIA7	LTR/Copia
5	2971019	2971338	AT5TE10810	4.7394	HELITRON5	RC/Helitron
5	6403052	6408058	AT5TE23185	4.49925	ATCOPIA89	LTR/Copia
5	9641504	9643917	AT5TE34980	3.55877	Unassigned	Unassigned
5	9707752	9708848	AT5TE35230	7.14953	ATMU7	DNA/MuDR
5	9905891	9908008	AT5TE36080	2.38614	ATLANTYS3	LTR/Gypsy
5	10019252	10020233	AT5TE36475	4.96294	ATCOPIA95	LTR/Copia
5	10308655	10309446	AT5TE37660	4.04291	ATGP3	LTR/Gypsy
5	10309446	10311540	AT5TE37665	5.83316	ATGP7	LTR/Gypsy
5	10901850	10903017	AT5TE39630	6.12688	ATIS112A	DNA/Harbinger
5	12739557	12744145	AT5TE45055	6.13035	ATHILA0_I	LTR/Gypsy
5	12744145	12751391	AT5TE45060	6.59549	ATGP10	LTR/Gypsy
5	12966768	12968156	AT5TE46155	3.31196	VANDAL20	DNA/MuDR
5	12970321	12973859	AT5TE46165	3.9034	VANDAL20	DNA/MuDR
5	12973923	12981780	AT5TE46175	4.02101	VANDAL20	DNA/MuDR
5	13157309	13170365	AT5TE46840	4.73217	ATGP10	LTR/Gypsy
5	13467424	13471354	AT5TE47750	3.70066	ATLINEIII	LINE/L1
5	14113153	14118424	AT5TE50380	4.91299	ATCOPIA91	LTR/Copia
5	15350990	15362721	AT5TE55555	6.04068	ATHILA7	LTR/Gypsy
5	16698233	16698950	AT5TE60280	3.59028	ATLINEIII	LINE/L1
5	18142155	18146898	AT5TE65370	5.88694	ATCOPIA21	LTR/Copia

## Sheet: TEs_up_mail1 atxr5-6
List of Transposable Elements (TEs) upregulated in mail1 atxr5 atxr6
Chromosome	Start	End	ID	Log2 fold change	Family	Superfamily
1	976643	977202	AT1TE03190	3.88575	BRODYAGA2	DNA/MuDR
1	1441740	1442976	AT1TE04710	2.92154	ATDNAI27T9B	DNA/MuDR
1	7066492	7071562	AT1TE22850	3.36717	ATLANTYS2	LTR/Gypsy
1	9125776	9126902	AT1TE29390	3.75327	HELITRONY3	RC/Helitron
1	11302245	11310368	AT1TE36570	3.13887	ATENSPM3	DNA/En-Spm
1	12949834	12953875	AT1TE42225	7.30369	ATENSPM5	DNA/En-Spm
1	13127112	13128014	AT1TE42875	4.51631	ATSINE2A	SINE
1	13131404	13140006	AT1TE42890	6.21864	ATENSPM5	DNA/En-Spm
1	13181964	13186591	AT1TE43040	4.91807	ATGP7	LTR/Gypsy
1	13278778	13279032	AT1TE43360	3.17663	ATMU2	DNA/MuDR
1	13559845	13564825	AT1TE44380	6.1497	ATCOPIA89	LTR/Copia
1	13576126	13581525	AT1TE44455	7.65738	ATENSPM2	DNA/En-Spm
1	13768753	13777586	AT1TE45135	4.62176	ATHILA2	LTR/Gypsy
1	13840024	13840159	AT1TE45375	7.88692	ATENSPM3	DNA/En-Spm
1	13840159	13840729	AT1TE45380	8.8155	ATENSPM7	DNA/En-Spm
1	13841051	13841405	AT1TE45390	7.75432	ATGP10	LTR/Gypsy
1	13842618	13847118	AT1TE45395	5.54319	ATENSPM7	DNA/En-Spm
1	13869520	13869865	AT1TE45490	6.80955	ATREP14	RC/Helitron
1	13869865	13870461	AT1TE45495	3.7035	ATREP2	RC/Helitron
1	13871157	13871383	AT1TE45510	5.07684	ATENSPM6	DNA/En-Spm
1	14129760	14134840	AT1TE46405	4.89276	ATCOPIA66	LTR/Copia
1	14214746	14225656	AT1TE46665	5.47992	ATHILA3	LTR/Gypsy
1	14242403	14248337	AT1TE46755	4.04254	ATHILA2	LTR/Gypsy
1	14582193	14587448	AT1TE48020	3.63604	ATHILA6A	LTR/Gypsy
1	14590167	14598729	AT1TE48035	4.88478	ATENSPM5	DNA/En-Spm
1	15061270	15069809	AT1TE49300	4.50452	ATHILA2	LTR/Gypsy
1	15186992	15192976	AT1TE49850	3.84355	ATHILA2	LTR/Gypsy
1	15412723	15420826	AT1TE50860	5.65005	ATHILA6A	LTR/Gypsy
1	15455487	15486506	AT1TE51040	3.88478	ATHILA6A	LTR/Gypsy
1	15610626	15615403	AT1TE51360	4.41423	ROMANIAT5	LTR/Copia
1	15703959	15715037	AT1TE51735	8.20951	ATHILA2	LTR/Gypsy
1	15857270	15872649	AT1TE52200	4.63036	VANDAL4	DNA/MuDR
1	15950603	15958318	AT1TE52590	5.28847	ATENSPM2	DNA/En-Spm
1	15961579	15965042	AT1TE52610	4.18524	ATENSPM2	DNA/En-Spm
1	16080533	16089067	AT1TE52950	5.12103	ATENSPM6	DNA/En-Spm
1	16094141	16097900	AT1TE52985	5.35722	ATHILA0_I	LTR/Gypsy
1	16509814	16528903	AT1TE54480	6.2035	ATHILA5	LTR/Gypsy
1	16626036	16637234	AT1TE54805	5.72506	ATLANTYS1	LTR/Gypsy
1	16742378	16751122	AT1TE55320	6.1719	ATENSPM6	DNA/En-Spm
1	17125539	17126245	AT1TE56695	3.20724	ATREP1	RC/Helitron
1	17126245	17126795	AT1TE56700	2.70697	ATREP4	RC/Helitron
1	18154504	18163494	AT1TE60180	4.29983	ATENSPM9	DNA/En-Spm
1	19482698	19483197	AT1TE64490	3.52165	ATREP15	RC/Helitron
1	21172520	21173360	AT1TE69990	2.98646	ATREP3	RC/Helitron
1	21746511	21746739	AT1TE71765	4.09231	ATREP10	RC/Helitron
1	21746739	21747327	AT1TE71770	2.7979	ATHATN3	DNA/HAT
1	21755303	21755914	AT1TE71805	2.4529	VANDAL1	DNA/MuDR
1	28515061	28516118	AT1TE93275	4.73912	HELITRON1	RC/Helitron
2	824785	825021	AT2TE03625	4.09231	ATGP10	LTR/Gypsy
2	1388831	1393901	AT2TE06390	5.92682	ATCOPIA28	LTR/Copia
2	1547327	1547621	AT2TE07140	5.14215	BRODYAGA1A	DNA/MuDR
2	1547660	1552033	AT2TE07145	5.9373	ATCOPIA95	LTR/Copia
2	1629643	1637481	AT2TE07550	3.42379	ATGP1	LTR/Gypsy
2	1670443	1672763	AT2TE07745	5.32963	ATENSPM9	DNA/En-Spm
2	1781545	1786791	AT2TE08225	3.83681	ATGP3	LTR/Gypsy
2	2295825	2296323	AT2TE10575	3.28846	ATHILA4C	LTR/Gypsy
2	2416280	2423558	AT2TE11040	6.3972	ATGP7	LTR/Gypsy
2	2418613	2423173	AT2TE11050	6.3972	ATLANTYS1	LTR/Gypsy
2	2500632	2504274	AT2TE11355	6.81818	ATHILA	LTR/Gypsy
2	2678104	2681641	AT2TE11920	5.69801	ATENSPM6	DNA/En-Spm
2	2712872	2720794	AT2TE12030	6.03322	ATENSPM6	DNA/En-Spm
2	2791701	2800659	AT2TE12310	5.20092	ATHILA4A	LTR/Gypsy
2	2793395	2799755	AT2TE12315	5.15282	ATGP5	LTR/Gypsy
2	2871822	2882410	AT2TE12555	4.04575	ATHILA3	LTR/Gypsy
2	2995750	2996370	AT2TE13060	7.71947	ATCOPIA32	LTR/Copia
2	3061228	3074307	AT2TE13335	5.0641	VANDAL3	DNA/MuDR
2	3533105	3533345	AT2TE15410	5.06473	ATGP10	LTR/Gypsy
2	3533345	3539334	AT2TE15415	6.17212	ATGP10	LTR/Gypsy
2	3636369	3645326	AT2TE15880	7.04838	ATHILA6A	LTR/Gypsy
2	3785519	3794054	AT2TE16310	4.0968	ATENSPM7	DNA/En-Spm
2	3865228	3875676	AT2TE16575	4.26755	ATHILA2	LTR/Gypsy
2	3919161	3922206	AT2TE16710	5.0511	ATHILA	LTR/Gypsy
2	3922474	3925831	AT2TE16725	5.39013	ATLINE1_6	LINE/L1
2	3942750	3962834	AT2TE16800	4.82139	ATLANTYS3	LTR/Gypsy
2	3949277	3956452	AT2TE16825	4.64027	ATHILA	LTR/Gypsy
2	4027023	4045789	AT2TE17095	6.17727	HELITRONY2	RC/Helitron
2	4035771	4044425	AT2TE17110	6.15695	ATENSPM6	DNA/En-Spm
2	4162310	4169555	AT2TE17600	4.52461	ATENSPM6	DNA/En-Spm
2	4175504	4183067	AT2TE17625	4.99341	ATHILA6A	LTR/Gypsy
2	4197159	4211222	AT2TE17725	5.63816	ATHILA0_I	LTR/Gypsy
2	4336397	4337750	AT2TE18240	4.77324	ATIS112A	DNA/Harbinger
2	4407945	4412568	AT2TE18455	4.50875	ATHILA0_I	LTR/Gypsy
2	4570280	4583000	AT2TE19005	5.28156	ATHILA0_I	LTR/Gypsy
2	4684652	4687069	AT2TE19475	5.80544	ATENSPM2	DNA/En-Spm
2	4687069	4687423	AT2TE19480	3.76756	ATHILA	LTR/Gypsy
2	4687423	4689870	AT2TE19485	5.25567	ATHILA6B	LTR/Gypsy
2	4728861	4729352	AT2TE19610	7.9992	ATGP10	LTR/Gypsy
2	4729403	4737545	AT2TE19615	8.58957	VANDAL21	DNA/MuDR
2	4731232	4732460	AT2TE19625	7.39751	ATHILA4C	LTR/Gypsy
2	4910285	4919074	AT2TE20220	4.49599	ATENSPM5	DNA/En-Spm
2	4919735	4920396	AT2TE20230	4.49254	TA11	LINE/L1
2	4925170	4933931	AT2TE20255	4.85722	ATENSPM5	DNA/En-Spm
2	4948690	4959161	AT2TE20330	5.48951	ATHILA5	LTR/Gypsy
2	5092512	5097934	AT2TE20940	2.86858	ATHILA3	LTR/Gypsy
2	5100092	5111544	AT2TE20960	5.96187	ATLANTYS1	LTR/Gypsy
2	5105900	5110242	AT2TE20965	4.55372	ATGP2N	LTR/Gypsy
2	5148282	5153752	AT2TE21105	5.79643	ATHILA0_I	LTR/Gypsy
2	5149571	5151199	AT2TE21110	4.93135	ATHILA8B	LTR/Gypsy
2	5338032	5346285	AT2TE21710	6.07904	ATENSPM2	DNA/En-Spm
2	5365115	5381127	AT2TE21760	5.5641	ATLANTYS1	LTR/Gypsy
2	5367814	5377537	AT2TE21765	5.33566	ATLANTYS1	LTR/Gypsy
2	5573728	5578989	AT2TE22520	4.75087	ATHILA2	LTR/Gypsy
2	5736800	5737912	AT2TE23240	4.08475	ATIS112A	DNA/Harbinger
2	5808800	5814890	AT2TE23670	4.28847	ATGP1	LTR/Gypsy
2	5886321	5900126	AT2TE23965	5.82048	VANDAL13	DNA/MuDR
2	5886606	5888004	AT2TE23970	5.59493	ATSINE2A	SINE
2	5984985	5996552	AT2TE24385	7.3766	ATHILA6A	LTR/Gypsy
2	6070845	6082356	AT2TE24735	4.9026	VANDAL7	DNA/MuDR
2	6214709	6214915	AT2TE25290	3.92534	ATREP5	RC/Helitron
2	6215134	6215240	AT2TE25295	4.87462	ATHILA2	LTR/Gypsy
2	6215790	6216279	AT2TE25300	4.68393	VANDAL17	DNA/MuDR
2	6217198	6217671	AT2TE25320	5.00444	ARNOLD2	DNA/MuDR
2	6240938	6241896	AT2TE25440	7.39798	ATREP3	RC/Helitron
2	6524255	6533075	AT2TE26680	3.38725	ATENSPM10	DNA/En-Spm
2	6881260	6884610	AT2TE28020	7.43892	ATMU1	DNA/MuDR
2	6884610	6885154	AT2TE28025	6.94339	ATGP10	LTR/Gypsy
2	6979261	6980308	AT2TE28430	4.17727	ATREP4	RC/Helitron
2	7232310	7237513	AT2TE29460	4.33502	TA11	LINE/L1
2	8561843	8567009	AT2TE35840	4.67727	ATCOPIA69	LTR/Copia
2	9795834	9796075	AT2TE41840	2.10895	ATLINE1A	LINE/L1
2	10511858	10513086	AT2TE45120	2.84036	ATREP10D	RC/Helitron
3	2648551	2648624	AT3TE11175	2.6072	ATREP5	RC/Helitron
3	3873754	3874629	AT3TE16310	2.89666	ATREP10D	RC/Helitron
3	3874629	3874777	AT3TE16315	2.66335	ATREP10D	RC/Helitron
3	8328186	8330497	AT3TE34920	3.04254	ATREP3	RC/Helitron
3	9889578	9891078	AT3TE41165	4.60077	ATREP3	RC/Helitron
3	10687033	10687244	AT3TE44395	6.92591	VANDAL21	DNA/MuDR
3	10687245	10687413	AT3TE44400	5.43464	HELITRONY1B	RC/Helitron
3	10716962	10717265	AT3TE44530	5.09354	ATENSPM5	DNA/En-Spm
3	10917703	10922777	AT3TE45385	4.52165	ATLINE1_6	LINE/L1
3	11513763	11521912	AT3TE47975	4.83502	ATENSPM11	DNA/En-Spm
3	11560701	11569513	AT3TE48120	5.74267	ATENSPM6	DNA/En-Spm
3	11570286	11575315	AT3TE48135	4.26401	ATENSPM11	DNA/En-Spm
3	11683564	11689821	AT3TE48540	4.38478	ATCOPIA95	LTR/Copia
3	11793558	11798454	AT3TE49090	4.0923	ATMU5	DNA/MuDR
3	12000266	12007884	AT3TE50025	7.17161	ATENSPM5	DNA/En-Spm
3	12025063	12040032	AT3TE50125	4.57404	ATCOPIA43	LTR/Copia
3	12174172	12175453	AT3TE50565	4.48042	ATCOPIA3	LTR/Copia
3	12187385	12191386	AT3TE50595	5.83395	ATHILA2	LTR/Gypsy
3	12225829	12232749	AT3TE50675	4.22382	ATENSPM5	DNA/En-Spm
3	12302108	12308742	AT3TE50940	4.52461	ATHILA3	LTR/Gypsy
3	12409272	12414048	AT3TE51325	5.95263	ATHILA2	LTR/Gypsy
3	12437685	12442726	AT3TE51380	5.83502	ATENSPM6	DNA/En-Spm
3	12461859	12472012	AT3TE51460	5.0213	ATENSPM2	DNA/En-Spm
3	12535719	12539729	AT3TE51660	4.13603	ATHILA2	LTR/Gypsy
3	12603265	12606828	AT3TE51895	6.46068	ROMANIAT5	LTR/Copia
3	12607222	12608295	AT3TE51900	5.72288	ATCOPIA28	LTR/Copia
3	12705154	12708553	AT3TE52305	4.26755	ATHILA3	LTR/Gypsy
3	13165705	13169990	AT3TE53850	5.90162	ATGP7	LTR/Gypsy
3	13169990	13170667	AT3TE53865	6.19377	ATGP5	LTR/Gypsy
3	13198081	13205284	AT3TE53985	5.5553	ATENSPM2	DNA/En-Spm
3	13205325	13209008	AT3TE53995	4.22382	ATENSPM2	DNA/En-Spm
3	13209956	13212639	AT3TE54005	4.90064	ATENSPM1A	DNA/En-Spm
3	13405032	13412098	AT3TE54705	4.18259	ATHILA6A	LTR/Gypsy
3	13412098	13421909	AT3TE54710	3.97507	ATHILA0_I	LTR/Gypsy
3	13486881	13488591	AT3TE54905	3.01964	ATLINEIII	LINE/L1
3	13603228	13609413	AT3TE55340	4.06474	ATHILA2	LTR/Gypsy
3	13619467	13628948	AT3TE55360	5.11158	ATHILA6B	LTR/Gypsy
3	13628948	13632998	AT3TE55365	5.54335	ATHILA6A	LTR/Gypsy
3	13643230	13654839	AT3TE55395	5.56998	ATHILA6A	LTR/Gypsy
3	13806244	13809268	AT3TE56640	5.08627	ATHILA	LTR/Gypsy
3	13816426	13821632	AT3TE56700	4.37875	ATHILA	LTR/Gypsy
3	13870711	13877563	AT3TE57050	5.37419	ATHILA	LTR/Gypsy
3	13902134	13905745	AT3TE57110	6.21532	ATHILA2	LTR/Gypsy
3	13960449	13962975	AT3TE57310	4.0923	ATENSPM11	DNA/En-Spm
3	13979546	13988266	AT3TE57395	5.86601	ATENSPM6	DNA/En-Spm
3	13993595	14001823	AT3TE57445	4.90845	ATHILA6A	LTR/Gypsy
3	14051727	14060628	AT3TE57645	4.2387	VANDAL8	DNA/MuDR
3	14097289	14111363	AT3TE57780	4.04254	VANDAL7	DNA/MuDR
3	14151419	14157497	AT3TE58020	4.68524	ATHILA2	LTR/Gypsy
3	14225155	14226651	AT3TE58495	8.14277	ATHILA	LTR/Gypsy
3	14336989	14352445	AT3TE58895	6.58948	ATHILA0_I	LTR/Gypsy
3	14348302	14350633	AT3TE58900	4.13886	ATDNA12T3A	DNA
3	14476937	14478349	AT3TE59350	4.87467	ATHILA4A	LTR/Gypsy
3	14495504	14497162	AT3TE59450	5.81983	ATHILA8B	LTR/Gypsy
3	14497162	14497511	AT3TE59455	5.02954	VANDAL3	DNA/MuDR
3	14497594	14499694	AT3TE59460	6.12539	ATHILA4A	LTR/Gypsy
3	14500038	14501564	AT3TE59470	5.29381	ATGP2	LTR/Gypsy
3	14738725	14741751	AT3TE60280	5.2035	ATENSPM4	DNA/En-Spm
3	14749399	14750294	AT3TE60310	4.99593	SADHU	Unassigned
3	14773639	14783116	AT3TE60410	4.95672	VANDAL20	DNA/MuDR
3	14788098	14789519	AT3TE60425	9.21935	ATHILA3	LTR/Gypsy
3	14789521	14789998	AT3TE60430	7.07245	ATGP10	LTR/Gypsy
3	14795319	14804954	AT3TE60460	7.72013	ATHILA6A	LTR/Gypsy
3	14820854	14827207	AT3TE60525	5.26223	ATHILA2	LTR/Gypsy
3	14827630	14830228	AT3TE60550	5.99491	ATENSPM6	DNA/En-Spm
3	15104977	15108146	AT3TE61525	4.68524	ATENSPM4	DNA/En-Spm
3	15455635	15468075	AT3TE62685	6.65454	ATHILA0_I	LTR/Gypsy
3	15711475	15722693	AT3TE63540	5.2832	ATHILA2	LTR/Gypsy
3	15919027	15924078	AT3TE64435	7.50423	ATCOPIA11	LTR/Copia
3	16434891	16435078	AT3TE66600	3.70385	HELITRON4	RC/Helitron
3	16498551	16499159	AT3TE66875	5.50303	ATLINE2	LINE/L1
3	17106150	17115098	AT3TE69350	4.22633	ATENSPM9	DNA/En-Spm
3	17402795	17417981	AT3TE70590	3.72917	ARNOLD3	DNA/MuDR
3	20304980	20309967	AT3TE82555	3.5532	ATGP3	LTR/Gypsy
3	20504023	20505461	AT3TE83365	4.58627	ATCOPIA37	LTR/Copia
3	22232307	22236743	AT3TE90530	4.73501	ATCOPIA23	LTR/Copia
3	22683582	22684106	AT3TE92470	2.5289	HELITRONY2	RC/Helitron
4	631180	636931	AT4TE03295	3.0054	ATLINE1_6	LINE/L1
4	866411	867043	AT4TE04425	5.51964	ATGP1	LTR/Gypsy
4	867787	868042	AT4TE04430	5.56356	ATGP1	LTR/Gypsy
4	1034956	1035683	AT4TE05255	2.89738	BRODYAGA2	DNA/MuDR
4	1312394	1317221	AT4TE06710	3.46618	ATCOPIA2	LTR/Copia
4	1684510	1698912	AT4TE08465	4.26283	ATHILA3	LTR/Gypsy
4	1684996	1695918	AT4TE08475	4.17727	ATHILA2	LTR/Gypsy
4	1835797	1848371	AT4TE09080	5.0641	VANDAL21	DNA/MuDR
4	1838259	1846903	AT4TE09085	4.99598	ATENSPM5	DNA/En-Spm
4	1970549	1973228	AT4TE09460	4.1826	ATCOPIA44	LTR/Copia
4	2013989	2014537	AT4TE09570	4.79983	ATGP10	LTR/Gypsy
4	2076981	2077353	AT4TE09845	4.68441	ATIS112A	DNA/Harbinger
4	2205874	2214904	AT4TE10345	5.28439	ATCOPIA44	LTR/Copia
4	2208275	2212249	AT4TE10350	5.21627	ATENSPM1	DNA/En-Spm
4	2286690	2288784	AT4TE10600	3.7035	ATCOPIA57	LTR/Copia
4	2292775	2293506	AT4TE10630	2.54377	ATHPOGON3	DNA/Pogo
4	2886332	2888605	AT4TE13485	5.32747	ATHILA2	LTR/Gypsy
4	3087018	3097887	AT4TE14295	4.08627	ATHILA2	LTR/Gypsy
4	3173942	3184236	AT4TE14540	5.08094	ATHILA2	LTR/Gypsy
4	3266372	3288504	AT4TE15005	8.20715	ATHILA3	LTR/Gypsy
4	3273948	3285542	AT4TE15025	8.20149	ATHILA0_I	LTR/Gypsy
4	3274433	3285235	AT4TE15030	8.13338	ATHILA6A	LTR/Gypsy
4	3379352	3392103	AT4TE15420	6.82169	ATHILA2	LTR/Gypsy
4	3384359	3389184	AT4TE15440	6.62247	ATHILA3	LTR/Gypsy
4	3416876	3417394	AT4TE15555	4.77226	ATGP10	LTR/Gypsy
4	3454105	3469494	AT4TE15665	5.75477	ATHILA4C	LTR/Gypsy
4	3455686	3469254	AT4TE15670	5.75477	ATHILA0_I	LTR/Gypsy
4	3499712	3507968	AT4TE15820	8.26664	ATLANTYS2	LTR/Gypsy
4	3501967	3503976	AT4TE15825	7.45884	ATGP10	LTR/Gypsy
4	3506114	3506471	AT4TE15835	4.12176	ATGP10	LTR/Gypsy
4	3519815	3521461	AT4TE15875	3.43134	ATENSPM9	DNA/En-Spm
4	3590830	3604525	AT4TE16080	3.98032	ATHILA3	LTR/Gypsy
4	3597264	3603698	AT4TE16085	4.38478	ATENSPM11	DNA/En-Spm
4	3621331	3629520	AT4TE16165	4.94585	ATLANTYS1	LTR/Gypsy
4	3697524	3703860	AT4TE16400	5.63603	ATHILA2	LTR/Gypsy
4	3838637	3843995	AT4TE16900	6.79643	ATHILA	LTR/Gypsy
4	3864858	3877300	AT4TE16945	6.40394	ATHILA	LTR/Gypsy
4	3915209	3916822	AT4TE17115	5.4026	ATHILA6A	LTR/Gypsy
4	3945016	3950541	AT4TE17205	4.22257	ATENSPM9	DNA/En-Spm
4	3987765	3997945	AT4TE17360	4.86033	ATHILA	LTR/Gypsy
4	4016072	4024284	AT4TE17470	6.63882	ATHILA6A	LTR/Gypsy
4	4239122	4249806	AT4TE18245	6.25896	ATHILA	LTR/Gypsy
4	4269499	4279994	AT4TE18315	4.63036	ATHILA3	LTR/Gypsy
4	4281761	4288696	AT4TE18330	5.75567	ATHILA3	LTR/Gypsy
4	4320821	4333493	AT4TE18435	4.99341	ATENSPM6	DNA/En-Spm
4	4403537	4406106	AT4TE18670	4.22382	ATHILA6A	LTR/Gypsy
4	4414369	4416095	AT4TE18705	6.13816	ATHILA6A	LTR/Gypsy
4	4416095	4416803	AT4TE18715	4.65005	ATHILA2	LTR/Gypsy
4	4416803	4422012	AT4TE18720	4.45354	ATHILA3	LTR/Gypsy
4	4551532	4570003	AT4TE19135	5.57327	ATENSPM3	DNA/En-Spm
4	4555123	4560555	AT4TE19150	5.47992	ATHILA2	LTR/Gypsy
4	4670476	4676290	AT4TE19655	6.96598	ATGP7	LTR/Gypsy
4	4768681	4782141	AT4TE19915	6.61378	ATHILA2	LTR/Gypsy
4	4777190	4778739	AT4TE19925	5.14726	ATHILA5	LTR/Gypsy
4	4792077	4792849	AT4TE19970	3.03281	HARBINGER	DNA/Harbinger
4	4892324	4903536	AT4TE20400	5.06151	ATHILA2	LTR/Gypsy
4	4980245	4984203	AT4TE20800	4.72257	ATENSPM6	DNA/En-Spm
4	5043757	5057116	AT4TE21055	4.0385	ATHILA0_I	LTR/Gypsy
4	5099260	5102646	AT4TE21170	3.98908	ATHILA3	LTR/Gypsy
4	6723346	6728790	AT4TE28870	4.2387	ATCOPIA17	LTR/Copia
4	7389648	7391071	AT4TE32185	4.07404	ATSINE2A	SINE
4	8836501	8837145	AT4TE39495	3.91958	ATREP13	RC/Helitron
4	11583865	11584073	AT4TE53490	2.60418	HARBINGER	DNA/Harbinger
4	12129313	12131466	AT4TE56270	7.35356	ATCOPIA11	LTR/Copia
5	2971019	2971338	AT5TE10810	4.52165	HELITRON5	RC/Helitron
5	4788494	4791460	AT5TE17325	3.76912	ATGP9B	LTR/Gypsy
5	6403052	6408058	AT5TE23185	4.66716	ATCOPIA89	LTR/Copia
5	7069516	7070690	AT5TE25580	2.79474	VANDAL8	DNA/MuDR
5	8373214	8373412	AT5TE30270	3.76282	ATLINE1_3A	LINE/L1
5	8382511	8382829	AT5TE30315	4.48874	HELITRONY3	RC/Helitron
5	9641504	9643917	AT5TE34980	3.16106	Unassigned	Unassigned
5	9871828	9872479	AT5TE35950	5.22712	HELITRONY1D	RC/Helitron
5	9949204	9954436	AT5TE36230	5.34621	ATCOPIA86	LTR/Copia
5	10019252	10020233	AT5TE36475	5.31377	ATCOPIA95	LTR/Copia
5	10139891	10146964	AT5TE36940	3.75327	ATENSPM5	DNA/En-Spm
5	10309446	10311540	AT5TE37665	4.25086	ATGP7	LTR/Gypsy
5	10365544	10368534	AT5TE37825	2.08536	ATLANTYS2	LTR/Gypsy
5	10755540	10760142	AT5TE39140	3.54254	ATIS112A	DNA/Harbinger
5	10816630	10820541	AT5TE39315	7.10902	ATENSPM2	DNA/En-Spm
5	10818928	10820246	AT5TE39325	4.44437	ATENSPM2	DNA/En-Spm
5	10846169	10853863	AT5TE39425	4.54575	ATENSPM11	DNA/En-Spm
5	10901850	10903017	AT5TE39630	6.15695	ATIS112A	DNA/Harbinger
5	10945833	10954123	AT5TE39830	5.50875	ATENSPM5	DNA/En-Spm
5	11107582	11111508	AT5TE40275	4.7035	ATHILA	LTR/Gypsy
5	11192673	11193130	AT5TE40505	3.79982	ATHILA6A	LTR/Gypsy
5	11211364	11213107	AT5TE40565	4.26755	ATENSPM6	DNA/En-Spm
5	11213189	11218091	AT5TE40575	4.60126	ATHILA2	LTR/Gypsy
5	11320500	11331866	AT5TE41070	5.77808	ATHILA6A	LTR/Gypsy
5	11441660	11452121	AT5TE41395	5.64587	HELITRON5	RC/Helitron
5	11577182	11587287	AT5TE41865	7.30879	ATHILA6A	LTR/Gypsy
5	11587291	11592676	AT5TE41870	4.71627	ATENSPM9	DNA/En-Spm
5	11643340	11651273	AT5TE42015	4.21627	ATHILA3	LTR/Gypsy
5	11686005	11697352	AT5TE42135	4.46079	ATHILA6A	LTR/Gypsy
5	11796903	11808296	AT5TE42420	5.06474	ATHILA2	LTR/Gypsy
5	11810264	11821593	AT5TE42440	5.36137	ATHILA6A	LTR/Gypsy
5	11830761	11851813	AT5TE42470	5.00875	ATHILA6A	LTR/Gypsy
5	11935194	11945566	AT5TE42710	4.01631	ATHILA6A	LTR/Gypsy
5	12138053	12150833	AT5TE43260	7.17509	ATHILA6A	LTR/Gypsy
5	12165094	12170358	AT5TE43315	8.12876	ATHILA	LTR/Gypsy
5	12269310	12272892	AT5TE43580	3.9733	ATIS112A	DNA/Harbinger
5	12289068	12297594	AT5TE43665	6.64553	ATHILA6A	LTR/Gypsy
5	12371306	12373510	AT5TE43915	4.38679	ATHILA8B	LTR/Gypsy
5	12381356	12389681	AT5TE43940	4.44437	ATENSPM6	DNA/En-Spm
5	12403539	12415223	AT5TE43980	5.54575	ATHILA6A	LTR/Gypsy
5	12517296	12522612	AT5TE44355	5.41998	ATHILA2	LTR/Gypsy
5	12639601	12650823	AT5TE44770	5.72943	ATHILA2	LTR/Gypsy
5	12664816	12665042	AT5TE44850	4.67727	ATENSPM6	DNA/En-Spm
5	12739557	12744145	AT5TE45055	4.82963	ATHILA0_I	LTR/Gypsy
5	12744145	12751391	AT5TE45060	4.97508	ATGP10	LTR/Gypsy
5	12966768	12968156	AT5TE46155	2.76173	VANDAL20	DNA/MuDR
5	12970321	12973859	AT5TE46165	3.30312	VANDAL20	DNA/MuDR
5	12973923	12981780	AT5TE46175	3.28159	VANDAL20	DNA/MuDR
5	12991094	12996437	AT5TE46210	5.67593	ATHILA8B	LTR/Gypsy
5	12996437	13012738	AT5TE46215	5.06473	ATHILA6A	LTR/Gypsy
5	13261020	13272510	AT5TE47115	4.87774	ATHILA6B	LTR/Gypsy
5	13317243	13328540	AT5TE47200	4.82963	ATHILA2	LTR/Gypsy
5	13328542	13331829	AT5TE47205	3.96079	ATCOPIA95	LTR/Copia
5	13399828	13405621	AT5TE47500	4.26755	ATHILA2	LTR/Gypsy
5	13688513	13689423	AT5TE48715	2.27792	ATREP15	RC/Helitron
5	14060339	14062427	AT5TE50155	4.42379	HELITRONY3	RC/Helitron
5	14083273	14088529	AT5TE50260	2.39337	ATCOPIA18A	LTR/Copia
5	15350990	15362721	AT5TE55555	5.94414	ATHILA7	LTR/Gypsy
5	16698233	16698950	AT5TE60280	3.79558	ATLINEIII	LINE/L1
5	18142155	18146898	AT5TE65370	5.60126	ATCOPIA21	LTR/Copia
5	18624756	18625088	AT5TE67045	2.35778	ATDNAI27T9A	DNA/MuDR
5	21162771	21163127	AT5TE76210	3.2507	ATCOPIA68	LTR/Copia
5	26581764	26583354	AT5TE95745	3.30581	ARNOLDY1	DNA/MuDR

## Sheet: PCGs_up_mail1
List of Protein Coding Genes (PCGs) upregulated in mail1-1
Chromosome	Start	End	ID	Log2 fold change	Annotation
1	246410	248367	AT1G01680	3.00082	plant U-box 54 (PUB54)
1	630504	633259	AT1G02850	3.21149	beta glucosidase 11 (BGLU11)
1	658656	659771	AT1G02920	3.06028	glutathione S-transferase 7 (GSTF7)
1	661176	662456	AT1G02930	3.59607	glutathione S-transferase 6 (GSTF6)
1	663078	664128	AT1G02940	2.84199	glutathione S-transferase (class phi) 5 (GSTF5)
1	1703091	1704691	AT1G05680	3.50222	Uridine diphosphate glycosyltransferase 74E2 (UGT74E2)
1	2280834	2282828	AT1G07430	2.7142	highly ABA-induced PP2C gene 2 (HAI2)
1	2929216	2931841	AT1G09080	3.39264	BIP3
1	4868451	4871488	AT1G14250	2.15891	GDA1/CD39 nucleoside phosphatase family protein
1	4974066	4975705	AT1G14540	2.96593	Peroxidase superfamily protein
1	5872144	5873086	AT1G17180	2.82215	glutathione S-transferase TAU 25 (GSTU25)
1	5955487	5957212	AT1G17380	3.17708	jasmonate-zim-domain protein 5 (JAZ5)
1	6180895	6183806	AT1G17960	2.79623	Threonyl-tRNA synthetase
1	6450593	6453114	AT1G18710	2.61698	myb domain protein 47 (MYB47)
1	6622093	6623620	AT1G19180	2.46182	TIFY10A
1	6644188	6649375	AT1G19230	2.40526	Riboflavin synthase-like superfamily protein
1	6650528	6653078	AT1G19250	5.44709	flavin-dependent monooxygenase 1 (FMO1)
1	7389980	7391553	AT1G21110	2.33806	O-methyltransferase family protein
1	7395227	7396773	AT1G21120	2.61439	O-methyltransferase family protein
1	7453235	7455009	AT1G21310	2.714	extensin 3 (EXT3)
1	7818360	7821344	AT1G22150	2.97663	sulfate transporter 1
1	8196446	8198331	AT1G23110	2.80104	unknown protein
1	8516237	8519734	AT1G24070	3.25061	cellulose synthase-like A10 (CSLA10)
1	8536044	8537387	AT1G24140	2.8381	Matrixin family protein
1	8541026	8541739	AT1G24145	2.43838	unknown protein
1	9126736	9128528	AT1G26380	3.65941	FAD-binding Berberine family protein
1	9130016	9131779	AT1G26390	3.8308	FAD-binding Berberine family protein
1	9138674	9140439	AT1G26410	2.98734	FAD-binding Berberine family protein
1	9359681	9361833	AT1G26970	4.52435	Protein kinase superfamily protein
1	9643350	9647376	AT1G27720	4.23888	TBP-associated factor 4B (TAF4B)
1	9955968	9956940	AT1G28370	3.1482	ERF domain protein 11 (ERF11)
1	10013473	10014073	AT1G28480	3.02434	GRX480
1	10355702	10356482	AT1G29640	2.5709	Protein of unknown function, DUF584
1	10607887	10609618	AT1G30170	6.96081	Protein of unknown function (DUF295)
1	10632820	10635471	AT1G30220	2.52226	inositol transporter 2 (INT2)
1	10918277	10920677	AT1G30760	2.58367	FAD-binding Berberine family protein
1	13867567	13869490	AT1G36675	4.85239	glycine-rich protein
1	17383033	17383408	AT1G47395	3.60747	unknown protein
1	17385716	17386186	AT1G47400	2.71374	unknown protein
1	19333158	19336115	AT1G52000	3.84985	Mannose-binding lectin superfamily protein
1	19350374	19352782	AT1G52040	3.95241	myrosinase-binding protein 1 (MBP1)
1	19515142	19518411	AT1G52400	2.49472	beta glucosidase 18 (BGLU18)
1	19520727	19525624	AT1G52410	2.49112	TSK-associating protein 1 (TSA1)
1	19963046	19964712	AT1G53480	7.41957	MTO 1 RESPONDING DOWN 1 (MRD1)
1	20161669	20163748	AT1G54020	2.73833	GDSL-like Lipase/Acylhydrolase superfamily protein
1	20217335	20219452	AT1G54160	3.09615	nuclear factor Y, subunit A5 (NF-YA5)
1	20966527	20967144	AT1G56060	3.38557	unknown protein
1	21233594	21235137	AT1G56650	2.80294	production of anthocyanin pigment 1 (PAP1)
1	22198402	22200678	AT1G60190	2.80564	ARM repeat superfamily protein
1	22278974	22280586	AT1G60470	3.80915	galactinol synthase 4 (GolS4)
1	22824439	22826774	AT1G61800	3.78136	glucose-6-phosphate/phosphate translocator 2 (GPT2)
1	22989549	22990341	AT1G62225	4.19427	unknown protein
1	23151793	23155717	AT1G62540	2.32309	flavin-monooxygenase glucosinolate S-oxygenase 2 (FMO GS-OX2)
1	23796718	23801725	AT1G64110	2.82408	P-loop containing nucleoside triphosphate hydrolases superfamily protein
1	24218469	24222789	AT1G65200	2.85582	Ubiquitin carboxyl-terminal hydrolase-related protein
1	24357866	24358616	AT1G65500	2.82563	unknown protein
1	24512456	24514659	AT1G65890	2.32668	acyl activating enzyme 12 (AAE12)
1	24706511	24709785	AT1G66280	3.07417	BGLU22
1	24763956	24765541	AT1G66390	2.84048	myb domain protein 90 (MYB90)
1	24873290	24874758	AT1G66700	4.90993	PXMT1
1	24984940	24989797	AT1G66960	2.91181	Terpenoid cyclases family protein
1	25473543	25474140	AT1G67920	2.58309	unknown protein
1	25596670	25598438	AT1G68290	2.4098	endonuclease 2 (ENDO 2)
1	26039047	26040720	AT1G69260	2.33433	ABI five binding protein (AFP1)
1	26321478	26322993	AT1G69880	3.25135	thioredoxin H-type 8 (TH8)
1	26548951	26550520	AT1G70440	4.96158	similar to RCD one 3 (SRO3)
1	26714865	26716829	AT1G70850	2.66674	MLP-like protein 34 (MLP34)
1	27198432	27199444	AT1G72260	3.01615	thionin 2.1 (THI2.1)
1	27308514	27312754	AT1G72520	2.58366	PLAT/LH2 domain-containing lipoxygenase family protein
1	27432194	27433782	AT1G72900	2.36041	Toll-Interleukin-Resistance (TIR) domain-containing protein
1	27464571	27466256	AT1G73010	2.66315	phosphate starvation-induced gene 2 (PS2)
1	27475059	27475962	AT1G73040	2.42567	Mannose-binding lectin superfamily protein
1	27547273	27548190	AT1G73260	2.13577	kunitz trypsin inhibitor 1 (KTI1)
1	27567517	27568186	AT1G73325	4.38176	Kunitz family trypsin and protease inhibitor protein
1	27752399	27755297	AT1G73810	2.47032	Core-2/I-branching beta-1,6-N-acetylglucosaminyltransferase family protein
1	28765323	28765803	AT1G76640	2.89858	Calcium-binding EF-hand family protein
1	28822185	28823673	AT1G76790	2.17398	O-methyltransferase family protein
1	28920456	28920956	AT1G76960	2.42652	unknown protein
1	29502581	29503241	AT1G78410	3.05211	VQ motif-containing protein
1	30140960	30142646	AT1G80130	4.1956	Tetratricopeptide repeat (TPR)-like superfamily protein
2	235924	237147	AT2G01520	3.21154	MLP-like protein 328 (MLP328)
2	538249	539055	AT2G02120	3.81683	PDF2.1
2	940743	941076	AT2G03130	5.84193	Ribosomal protein L12/ ATP-dependent Clp protease adaptor protein ClpS family protein
2	1337385	1339270	AT2G04050	6.35196	MATE efflux family protein
2	1353754	1355790	AT2G04070	2.78385	MATE efflux family protein
2	4335136	4335909	AT2G10975	4.97779	unknown protein
2	6034347	6034835	AT2G14247	3.87031	Expressed protein
2	6213971	6215901	AT2G14560	2.09698	LATE UPREGULATED IN RESPONSE TO HYALOPERONOSPORA PARASITICA (LURP1)
2	6225534	6226224	AT2G14580	2.9785	basic pathogenesis-related protein 1 (PRB1)
2	7682382	7684083	AT2G17690	3.82281	SUPPRESSOR OF DRM1 DRM2 CMT3 (SDC)
2	7845922	7846884	AT2G18050	3.73955	histone H1-3 (HIS1-3)
2	7914304	7915872	AT2G18190	3.17237	P-loop containing nucleoside triphosphate hydrolases superfamily protein
2	7917504	7919277	AT2G18193	4.58652	P-loop containing nucleoside triphosphate hydrolases superfamily protein
2	8090657	8091656	AT2G18660	2.96566	plant natriuretic peptide A (PNP-A)
2	8953251	8955761	AT2G20800	5.06755	NAD(P)H dehydrogenase B4 (NDB4)
2	9179409	9182356	AT2G21450	3.70803	chromatin remodeling 34 (CHR34)
2	9254458	9255625	AT2G21640	3.01519	unknown protein
2	9798842	9802674	AT2G23010	2.90654	serine carboxypeptidase-like 9 (SCPL9)
2	10315514	10317353	AT2G24255	5.76598	unknown protein
2	10582829	10585216	AT2G24850	4.04547	tyrosine aminotransferase 3 (TAT3)
2	11773250	11774681	AT2G27550	4.00082	centroradialis (ATC)
2	12626535	12627678	AT2G29460	3.93622	glutathione S-transferase tau 4 (GSTU4)
2	13099335	13101413	AT2G30750	3.28201	cytochrome P450, family 71, subfamily A, polypeptide 12 (CYP71A12)
2	13105769	13108221	AT2G30760	3.23463	unknown protein
2	13107908	13108863	AT2G30766	3.44989	unknown protein
2	13109793	13112011	AT2G30770	5.71352	cytochrome P450, family 71, subfamily A, polypeptide 13 (CYP71A13)
2	14539478	14541406	AT2G34500	4.27982	cytochrome P450, family 710, subfamily A, polypeptide 1 (CYP710A1)
2	14573079	14573856	AT2G34600	3.02675	jasmonate-zim-domain protein 7 (JAZ7)
2	14783290	14784710	AT2G35070	2.5991	unknown protein
2	15410461	15412038	AT2G36750	4.3508	UDP-glucosyl transferase 73C1 (UGT73C1)
2	15859238	15859907	AT2G37870	3.90165	Bifunctional inhibitor/lipid-transfer protein/seed storage 2S albumin superfamily protein
2	16067395	16068291	AT2G38340	4.90045	Integrase-type DNA-binding superfamily protein
2	16108360	16110766	AT2G38470	2.02665	WRKY DNA-binding protein 33 (WRKY33)
2	16128377	16129158	AT2G38530	2.78317	lipid transfer protein 2 (LTP2)
2	16298226	16299202	AT2G39030	4.61438	Acyl-CoA N-acyltransferases (NAT) superfamily protein
2	17198281	17199320	AT2G41240	3.44566	basic helix-loop-helix protein 100 (BHLH100)
2	17711031	17712330	AT2G42540	2.33055	cold-regulated 15a (COR15A)
2	17880614	17882636	AT2G43000	2.81147	NAC domain containing protein 42 (NAC042)
2	18076223	18077463	AT2G43570	4.17446	chitinase, putative (CHI)
2	18093769	18095025	AT2G43620	2.53693	Chitinase family protein
2	18495340	18496272	AT2G44840	3.35676	ethylene-responsive element binding factor 13 (ERF13)
2	18606409	18607853	AT2G45130	4.10931	SPX domain gene 3 (SPX3)
2	18644083	18646447	AT2G45220	4.31117	Plant invertase/pectin methylesterase inhibitor superfamily
2	19000190	19003403	AT2G46270	2.43853	G-box binding factor 3 (GBF3)
2	19264572	19266446	AT2G46880	4.51333	purple acid phosphatase 14 (PAP14)
2	19349535	19350539	AT2G47130	3.03082	NAD(P)-binding Rossmann-fold superfamily protein
3	129137	130749	AT3G01345	4.93047	Expressed protein
3	159465	162837	AT3G01420	4.82529	DOX1
3	229170	231105	AT3G01600	3.68553	NAC domain containing protein 44 (NAC044)
3	296053	299263	AT3G01830	3.50222	Calcium-binding EF-hand family protein
3	618408	619686	AT3G02840	3.59013	ARM repeat superfamily protein
3	1676545	1678932	AT3G05690	2.37392	nuclear factor Y, subunit A2 (NF-YA2)
3	4109374	4110648	AT3G12910	4.12582	NAC (No Apical Meristem) domain transcriptional regulator superfamily protein
3	4940317	4941398	AT3G14700	3.09388	SART-1 family
3	5249111	5249754	AT3G15518	4.49129	unknown protein
3	5554257	5555603	AT3G16360	6.01679	HPT phosphotransmitter 4 (AHP4)
3	7581958	7582793	AT3G21520	4.99678	DUF679 domain membrane protein 1 (DMP1)
3	8309208	8310826	AT3G23250	3.76829	myb domain protein 15 (MYB15)
3	8488694	8490210	AT3G23630	3.42802	isopentenyltransferase 7 (IPT7)
3	9195502	9197124	AT3G25250	4.01551	AGC2-1
3	9403882	9405250	AT3G25760	3.27774	allene oxide cyclase 1 (AOC1)
3	9406872	9407955	AT3G25770	2.22246	allene oxide cyclase 2 (AOC2)
3	9409289	9410567	AT3G25780	3.24411	allene oxide cyclase 3 (AOC3)
3	9887947	9889705	AT3G26830	4.19707	PHYTOALEXIN DEFICIENT 3 (PAD3)
3	10061544	10062731	AT3G27250	2.45779	unknown protein
3	10524403	10526728	AT3G28220	2.88054	TRAF-like family protein
3	10715622	10717329	AT3G28580	3.76787	P-loop containing nucleoside triphosphate hydrolases superfamily protein
3	11005778	11006414	AT3G29000	2.23985	Calcium-binding EF-hand family protein
3	11398916	11400266	AT3G29590	2.78321	AT5MAT
3	11478731	11479749	AT3G29639	7.08858	BEST Arabidopsis thaliana protein match is: SPOC domain / Transcription elongation factor S-II protein (TAIR:AT5G11430.1)
3	12593958	12600432	AT3G30842	6.04818	pleiotropic drug resistance 10 (PDR10)
3	14082794	14084346	AT3G33528	5.43656	unknown protein
3	16108099	16111188	AT3G44510	2.33268	alpha/beta-Hydrolases superfamily protein
3	16525409	16529352	AT3G45140	2.42962	lipoxygenase 2 (LOX2)
3	17724589	17725198	AT3G48020	2.6766	unknown protein
3	17967353	17968538	AT3G48510	2.45396	unknown protein
3	18637853	18639185	AT3G50280	2.77116	HXXXD-type acyl-transferase family protein
3	18929525	18931839	AT3G50930	2.92036	cytochrome BC1 synthesis (BCS1)
3	19987578	19988269	AT3G53980	3.54938	Bifunctional inhibitor/lipid-transfer protein/seed storage 2S albumin superfamily protein
3	20373717	20376522	AT3G54990	2.54521	SCHLAFMUTZE (SMZ)
3	21084109	21085150	AT3G56970	3.80676	BHLH038
3	21086545	21087494	AT3G56980	3.08406	BHLH039
3	21188516	21189859	AT3G57260	4.24744	beta-1,3-glucanase 2 (BGL2)
3	21263085	21265797	AT3G57460	2.73381	catalytics
3	23154757	23156585	AT3G62610	4.04509	myb domain protein 11 (MYB11)
4	112704	113966	AT4G00250	2.98311	DNA-binding storekeeper protein-related transcriptional regulator
4	569147	570076	AT4G01380	4.85487	plastocyanin-like domain-containing protein
4	570241	571595	AT4G01390	2.94627	TRAF-like family protein
4	866235	868126	AT4G01985	5.42845	unknown protein
4	1041141	1041733	AT4G02360	3.08826	Protein of unknown function, DUF538
4	2238410	2240865	AT4G04500	3.03809	cysteine-rich RLK (RECEPTOR-like protein kinase) 37 (CRK37)
4	2242121	2244930	AT4G04510	2.90239	cysteine-rich RLK (RECEPTOR-like protein kinase) 38 (CRK38)
4	2259579	2262138	AT4G04540	3.21155	cysteine-rich RLK (RECEPTOR-like protein kinase) 39 (CRK39)
4	2736134	2736584	AT4G05370	3.63554	BCS1 AAA-type ATPase
4	2737145	2737983	AT4G05380	5.13863	P-loop containing nucleoside triphosphate hydrolases superfamily protein
4	5448132	5448523	AT4G08555	2.42239	unknown protein
4	5454579	5456070	AT4G08570	3.80193	Heavy metal transport/detoxification superfamily protein
4	6182022	6186493	AT4G09820	3.34154	TRANSPARENT TESTA 8 (TT8)
4	6491016	6492476	AT4G10500	4.54059	2-oxoglutarate (2OG) and Fe(II)-dependent oxygenase superfamily protein
4	7158149	7159440	AT4G11911	2.42864	unknown protein
4	7493715	7494234	AT4G12735	3.64982	unknown protein
4	7659434	7661106	AT4G13190	2.683	Protein kinase superfamily protein
4	7951490	7952781	AT4G13680	4.2965	Protein of unknown function (DUF295)
4	8122187	8123835	AT4G14090	2.55466	UDP-Glycosyltransferase superfamily protein
4	8680181	8686880	AT4G15230	2.23067	pleiotropic drug resistance 2 (PDR2)
4	8835494	8838676	AT4G15440	2.44848	hydroperoxide lyase 1 (HPL1)
4	9345149	9349221	AT4G16590	4.93982	cellulose synthase-like A01 (CSLA01)
4	9742758	9744860	AT4G17470	2.79121	alpha/beta-Hydrolases superfamily protein
4	9759324	9760340	AT4G17500	2.22358	ethylene responsive element binding factor 1 (ERF-1)
4	9856295	9859288	AT4G17710	4.70018	homeodomain GLABROUS 4 (HDG4)
4	10145918	10148682	AT4G18360	2.67951	Aldolase-type TIM barrel family protein
4	10421524	10423487	AT4G19030	4.38654	NOD26-like major intrinsic protein 1 (NLM1)
4	11436494	11439326	AT4G21490	3.40238	NAD(P)H dehydrogenase B3 (NDB3)
4	12021762	12023467	AT4G22940	2.60275	Protein kinase superfamily protein
4	12023914	12027421	AT4G22950	3.58659	AGAMOUS-like 19 (AGL19)
4	12030019	12033137	AT4G22960	4.40849	Protein of unknown function (DUF544)
4	12125730	12128332	AT4G23150	3.66021	cysteine-rich RLK (RECEPTOR-like protein kinase) 7 (CRK7)
4	12310618	12313212	AT4G23600	2.5284	CORONATINE INDUCED 1 (CORI3)
4	12957833	12958714	AT4G25330	5.75406	unknown protein
4	13873707	13876528	AT4G27860	2.35101	vacuolar iron transporter (VIT) family protein
4	14218259	14220265	AT4G28790	2.35648	basic helix-loop-helix (bHLH) DNA-binding superfamily protein
4	14398053	14400198	AT4G29200	5.8971	Beta-galactosidase related protein
4	17451927	17454760	AT4G37030	3.17074	unknown protein
4	17492114	17492728	AT4G37140	2.84892	MATERNAL EFFECT EMBRYO ARREST 69 (MEE69)
4	17590768	17592911	AT4G37409	2.70429	unknown protein
4	18029195	18031333	AT4G38560	2.8597	Arabidopsis phospholipase-like protein (PEARLI 4) family
4	18410171	18411000	AT4G39670	2.72445	Glycolipid transfer protein (GLTP) family protein
5	579851	580787	AT5G02580	2.85616	Plant protein 1589 of unknown function
5	894705	895400	AT5G03545	2.48232	unknown protein
5	1578950	1580875	AT5G05340	2.66081	Peroxidase superfamily protein
5	1984990	1987044	AT5G06510	2.63638	nuclear factor Y, subunit A10 (NF-YA10)
5	2650836	2652398	AT5G08240	2.96762	unknown protein
5	2949240	2950513	AT5G09470	3.36244	dicarboxylate carrier 3 (DIC3)
5	2970668	2972181	AT5G09570	6.67544	Cox19-like CHCH family protein
5	3173496	3179448	AT5G10140	2.68267	FLOWERING LOCUS C (FLC)
5	3347420	3350071	AT5G10580	2.63554	Protein of unknown function, DUF599
5	3358786	3359781	AT5G10625	3.33659	BEST Arabidopsis thaliana protein match is: flowering promoting factor 1 (TAIR:AT5G24860.1)
5	4670778	4672072	AT5G14490	5.52322	NAC domain containing protein 85 (NAC085)
5	4987436	4989182	AT5G15360	6.6976	unknown protein
5	5209897	5210727	AT5G15960	2.38961	KIN1
5	5579053	5580929	AT5G16980	2.65231	Zinc-binding dehydrogenase family protein
5	5658459	5659386	AT5G17220	2.73536	glutathione S-transferase phi 12 (GSTF12)
5	6566302	6568806	AT5G19470	7.16934	nudix hydrolase homolog 24 (NUDT24)
5	7480526	7481194	AT5G22530	2.7896	unknown protein
5	7483252	7483811	AT5G22545	2.4189	unknown protein
5	8033737	8034930	AT5G23830	2.21729	MD-2-related lipid recognition domain-containing protein
5	8153114	8154709	AT5G24110	3.45334	WRKY DNA-binding protein 30 (WRKY30)
5	8251377	8262154	AT5G24280	3.06297	GAMMA-IRRADIATION AND MITOMYCIN C INDUCED 1 (GMI1)
5	8436375	8436862	AT5G24640	3.50058	unknown protein
5	8500475	8502224	AT5G24770	3.97512	vegetative storage protein 2 (VSP2)
5	8507589	8508957	AT5G24780	3.06475	vegetative storage protein 1 (VSP1)
5	8657625	8659322	AT5G25110	3.08317	CBL-interacting protein kinase 25 (CIPK25)
5	8820475	8821992	AT5G25390	3.02635	shine2 (SHN2)
5	9147175	9148128	AT5G26170	2.54654	WRKY DNA-binding protein 50 (WRKY50)
5	9206374	9208136	AT5G26270	4.7411	unknown protein
5	15662704	15663486	AT5G39120	4.2386	RmlC-like cupins superfamily protein
5	15823734	15825492	AT5G39520	2.42345	Protein of unknown function (DUF1997)
5	16330114	16331026	AT5G40790	4.27771	unknown protein
5	16334809	16335628	AT5G40800	3.00888	unknown protein
5	16693908	16698943	AT5G41750	2.12631	Disease resistance protein (TIR-NBS-LRR class) family
5	16942575	16943366	AT5G42380	3.17691	calmodulin like 37 (CML37)
5	17164140	17165918	AT5G42800	3.35696	dihydroflavonol 4-reductase (DFR)
5	17399788	17401949	AT5G43350	3.16691	phosphate transporter 1
5	17984615	17985473	AT5G44585	2.19577	unknown protein
5	18138774	18140190	AT5G44920	3.23186	Toll-Interleukin-Resistance (TIR) domain family protein
5	18675034	18679146	AT5G46050	2.46393	peptide transporter 3 (PTR3)
5	19171861	19172823	AT5G47220	3.17821	ethylene responsive element binding factor 2 (ERF2)
5	19482105	19483452	AT5G48070	5.43316	xyloglucan endotransglucosylase/hydrolase 20 (XTH20)
5	20090775	20093346	AT5G49520	2.97798	WRKY DNA-binding protein 48 (WRKY48)
5	20646679	20648725	AT5G50770	3.8248	hydroxysteroid dehydrogenase 6 (HSD6)
5	20891162	20892211	AT5G51440	4.02269	HSP20-like chaperones superfamily protein
5	20927117	20931502	AT5G51530	2.40458	Ubiquitin carboxyl-terminal hydrolase-related protein
5	21161310	21165025	AT5G52070	2.86969	Agenet domain-containing protein
5	21196973	21199959	AT5G52170	3.2756	homeodomain GLABROUS 7 (HDG7)
5	21230352	21236554	AT5G52290	2.859	SHORTAGE IN CHIASMATA 1 (SHOC1)
5	21386823	21387703	AT5G52760	2.69509	Copper transport protein family
5	21598865	21599942	AT5G53230	5.10714	Protein of unknown function (DUF295)
5	21601480	21602739	AT5G53240	5.08899	Protein of unknown function (DUF295)
5	21853396	21854117	AT5G53820	3.10408	Late embryogenesis abundant protein (LEA) family protein
5	21936878	21938369	AT5G54060	2.97862	UDP-glucose:flavonoid 3-o-glucosyltransferase (UF3GT)
5	22108272	22109379	AT5G54450	3.82281	Protein of unknown function (DUF295)
5	22158400	22159560	AT5G54550	5.82306	Protein of unknown function (DUF295)
5	22161133	22162216	AT5G54560	5.10931	Protein of unknown function (DUF295)
5	22419156	22420410	AT5G55270	3.9372	Protein of unknown function (DUF295)
5	23068036	23070412	AT5G57010	2.04916	calmodulin-binding family protein
5	23187839	23189857	AT5G57220	2.58665	cytochrome P450, family 81, subfamily F, polypeptide 2 (CYP81F2)
5	23686770	23691053	AT5G58610	3.08963	PHD finger transcription factor, putative
5	23925084	23925852	AT5G59310	3.00806	lipid transfer protein 4 (LTP4)
5	23954933	23957151	AT5G59390	2.98523	XH/XS domain-containing protein
5	24252157	24254849	AT5G60250	3.57269	zinc finger (C3HC4-type RING finger) family protein
5	25088693	25089620	AT5G62480	4.62712	glutathione S-transferase tau 9 (GSTU9)
5	25408894	25410573	AT5G63450	2.87662	cytochrome P450, family 94, subfamily B, polypeptide 1 (CYP94B1)
5	25633535	25635781	AT5G64060	2.78592	NAC domain containing protein 103 (NAC103)
5	25654073	25656030	AT5G64110	2.90467	Peroxidase superfamily protein
5	26625079	26626793	AT5G66690	3.7896	UGT72E2

## Sheet: PCGs_up_main
List of Protein Coding Genes (PCGs) upregulated in main
Chromosome	Start	End	ID	Log2 fold change	Annotation
1	1618601	1623452	AT1G05490	2.81247	chromatin remodeling 31 (chr31)
1	1703091	1704691	AT1G05680	3.78396	Uridine diphosphate glycosyltransferase 74E2 (UGT74E2)
1	2929216	2931841	AT1G09080	3.19277	BIP3
1	5764806	5765651	AT1G16850	2.1196	unknown protein
1	5872144	5873086	AT1G17180	2.8264	glutathione S-transferase TAU 25 (GSTU25)
1	6180895	6183806	AT1G17960	3.00206	Threonyl-tRNA synthetase
1	6450593	6453114	AT1G18710	3.30909	myb domain protein 47 (MYB47)
1	6714491	6716439	AT1G19410	2.91669	FBD / Leucine Rich Repeat domains containing protein
1	6833884	6836578	AT1G19780	3.24465	cyclic nucleotide gated channel 8 (CNGC8)
1	7453235	7455009	AT1G21310	3.06636	extensin 3 (EXT3)
1	7542829	7543077	AT1G21528	4.11888	unknown protein
1	8523246	8524929	AT1G24095	2.38147	Putative thiol-disulphide oxidoreductase DCC
1	9130016	9131779	AT1G26390	3.54334	FAD-binding Berberine family protein
1	9359681	9361833	AT1G26970	5.03279	Protein kinase superfamily protein
1	9643350	9647376	AT1G27720	4.46988	TBP-associated factor 4B (TAF4B)
1	10355702	10356482	AT1G29640	2.62402	Protein of unknown function, DUF584
1	10607887	10609618	AT1G30170	7.45979	Protein of unknown function (DUF295)
1	10632820	10635471	AT1G30220	2.28058	inositol transporter 2 (INT2)
1	10904906	10905709	AT1G30750	4.78669	unknown protein
1	10918277	10920677	AT1G30760	2.69472	FAD-binding Berberine family protein
1	13545964	13558492	AT1G36180	3.12655	acetyl-CoA carboxylase 2 (ACC2)
1	13867567	13869490	AT1G36675	4.5358	glycine-rich protein
1	19333158	19336115	AT1G52000	4.19009	Mannose-binding lectin superfamily protein
1	19350374	19352782	AT1G52040	4.38258	myrosinase-binding protein 1 (MBP1)
1	19386788	19389740	AT1G52110	4.06543	Mannose-binding lectin superfamily protein
1	19515142	19518411	AT1G52400	2.86606	beta glucosidase 18 (BGLU18)
1	19520727	19525624	AT1G52410	2.89384	TSK-associating protein 1 (TSA1)
1	19786899	19789029	AT1G53100	2.25584	Core-2/I-branching beta-1,6-N-acetylglucosaminyltransferase family protein
1	19963046	19964712	AT1G53480	7.69242	MTO 1 RESPONDING DOWN 1 (MRD1)
1	20217335	20219452	AT1G54160	2.83676	nuclear factor Y, subunit A5 (NF-YA5)
1	22278974	22280586	AT1G60470	3.05173	galactinol synthase 4 (GolS4)
1	22989549	22990341	AT1G62225	4.51912	unknown protein
1	23796718	23801725	AT1G64110	4.23352	P-loop containing nucleoside triphosphate hydrolases superfamily protein
1	24218469	24222789	AT1G65200	3.23008	Ubiquitin carboxyl-terminal hydrolase-related protein
1	24357866	24358616	AT1G65500	2.87461	unknown protein
1	24557371	24558322	AT1G65970	2.89202	thioredoxin-dependent peroxidase 2 (TPX2)
1	24706511	24709785	AT1G66280	3.1215	BGLU22
1	25596670	25598438	AT1G68290	2.77742	endonuclease 2 (ENDO 2)
1	26409742	26411801	AT1G70130	3.84923	Concanavalin A-like lectin protein kinase family protein
1	26548951	26550520	AT1G70440	5.56768	similar to RCD one 3 (SRO3)
1	26714865	26716829	AT1G70850	2.28396	MLP-like protein 34 (MLP34)
1	26752688	26755359	AT1G70950	2.15632	TPX2 (targeting protein for Xklp2) protein family
1	26835972	26837308	AT1G71200	4.83918	basic helix-loop-helix (bHLH) DNA-binding superfamily protein
1	26899783	26901789	AT1G71380	3.16544	cellulase 3 (CEL3)
1	27198432	27199444	AT1G72260	3.65497	thionin 2.1 (THI2.1)
1	27547273	27548190	AT1G73260	3.60783	kunitz trypsin inhibitor 1 (KTI1)
1	27567517	27568186	AT1G73325	4.27681	Kunitz family trypsin and protease inhibitor protein
1	30140960	30142646	AT1G80130	3.55202	Tetratricopeptide repeat (TPR)-like superfamily protein
1	30151002	30152190	AT1G80160	2.98737	Lactoylglutathione lyase / glyoxalase I family protein
2	538249	539055	AT2G02120	3.85777	PDF2.1
2	940743	941076	AT2G03130	6.22663	Ribosomal protein L12/ ATP-dependent Clp protease adaptor protein ClpS family protein
2	972916	973375	AT2G03230	3.58189	GCK domain-containing protein
2	1337385	1339270	AT2G04050	6.20423	MATE efflux family protein
2	4335136	4335909	AT2G10975	4.92329	unknown protein
2	6034347	6034835	AT2G14247	2.20593	Expressed protein
2	6225534	6226224	AT2G14580	4.31189	basic pathogenesis-related protein 1 (PRB1)
2	7682382	7684083	AT2G17690	2.53803	SUPPRESSOR OF DRM1 DRM2 CMT3 (SDC)
2	7845922	7846884	AT2G18050	3.88699	histone H1-3 (HIS1-3)
2	7914304	7915872	AT2G18190	3.3134	P-loop containing nucleoside triphosphate hydrolases superfamily protein
2	7917504	7919277	AT2G18193	5.01193	P-loop containing nucleoside triphosphate hydrolases superfamily protein
2	8953251	8955761	AT2G20800	5.35089	NAD(P)H dehydrogenase B4 (NDB4)
2	9179409	9182356	AT2G21450	3.77655	chromatin remodeling 34 (CHR34)
2	9254458	9255625	AT2G21640	3.09722	unknown protein
2	9798842	9802674	AT2G23010	2.57214	serine carboxypeptidase-like 9 (SCPL9)
2	10315514	10317353	AT2G24255	6.05354	unknown protein
2	11773250	11774681	AT2G27550	4.51358	centroradialis (ATC)
2	12626535	12627678	AT2G29460	3.80468	glutathione S-transferase tau 4 (GSTU4)
2	13058249	13061673	AT2G30660	4.56728	ATP-dependent caseinolytic (Clp) protease/crotonase family protein
2	14539478	14541406	AT2G34500	4.18293	cytochrome P450, family 710, subfamily A, polypeptide 1 (CYP710A1)
2	14573079	14573856	AT2G34600	3.9006	jasmonate-zim-domain protein 7 (JAZ7)
2	14783290	14784710	AT2G35070	2.83873	unknown protein
2	15410461	15412038	AT2G36750	3.98422	UDP-glucosyl transferase 73C1 (UGT73C1)
2	15859238	15859907	AT2G37870	4.10358	Bifunctional inhibitor/lipid-transfer protein/seed storage 2S albumin superfamily protein
2	16067395	16068291	AT2G38340	5.75424	Integrase-type DNA-binding superfamily protein
2	16128377	16129158	AT2G38530	3.05667	lipid transfer protein 2 (LTP2)
2	16851594	16852068	AT2G40350	3.18073	Integrase-type DNA-binding superfamily protein
2	17296811	17298731	AT2G41480	2.40822	Peroxidase superfamily protein
2	17436528	17438040	AT2G41800	2.06296	FUNCTIONS IN: molecular_function unknown
2	17461654	17464161	AT2G41850	5.12636	polygalacturonase abscission zone A. thaliana (PGAZAT)
2	17711031	17712330	AT2G42540	2.66874	cold-regulated 15a (COR15A)
2	18093769	18095025	AT2G43620	2.49444	Chitinase family protein
2	18495340	18496272	AT2G44840	3.32134	ethylene-responsive element binding factor 13 (ERF13)
2	18644083	18646447	AT2G45220	4.5523	Plant invertase/pectin methylesterase inhibitor superfamily
2	18736827	18741841	AT2G45460	2.05546	SMAD/FHA domain-containing protein
2	19502801	19503569	AT2G47520	3.42979	HYPOXIA RESPONSIVE ERF (ETHYLENE RESPONSE FACTOR) 2 (HRE2)
3	129137	130749	AT3G01345	5.35126	Expressed protein
3	159465	162837	AT3G01420	5.16362	DOX1
3	229170	231105	AT3G01600	3.73891	NAC domain containing protein 44 (NAC044)
3	512311	513027	AT3G02480	2.65589	Late embryogenesis abundant protein (LEA) family protein
3	2827238	2830542	AT3G09220	5.03425	laccase 7 (LAC7)
3	3556704	3558269	AT3G11340	4.2202	UDP-Glycosyltransferase superfamily protein
3	3946035	3946960	AT3G12410	3.05424	Polynucleotidyl transferase, ribonuclease H-like superfamily protein
3	5554257	5555603	AT3G16360	6.14038	HPT phosphotransmitter 4 (AHP4)
3	7275673	7278379	AT3G20810	3.14919	2-oxoglutarate (2OG) and Fe(II)-dependent oxygenase superfamily protein
3	8309208	8310826	AT3G23250	4.20385	myb domain protein 15 (MYB15)
3	9195502	9197124	AT3G25250	4.19766	AGC2-1
3	9403882	9405250	AT3G25760	2.8876	allene oxide cyclase 1 (AOC1)
3	10061544	10062731	AT3G27250	2.69394	unknown protein
3	10524403	10526728	AT3G28220	3.1439	TRAF-like family protein
3	10715622	10717329	AT3G28580	3.39229	P-loop containing nucleoside triphosphate hydrolases superfamily protein
3	11193658	11194993	AT3G29250	2.78396	NAD(P)-binding Rossmann-fold superfamily protein
3	11398916	11400266	AT3G29590	2.36775	AT5MAT
3	11478731	11479749	AT3G29639	6.56764	BEST Arabidopsis thaliana protein match is: SPOC domain / Transcription elongation factor S-II protein (TAIR:AT5G11430.1)
3	12593958	12600432	AT3G30842	5.31373	pleiotropic drug resistance 10 (PDR10)
3	14082794	14084346	AT3G33528	4.95792	unknown protein
3	16525409	16529352	AT3G45140	2.33777	lipoxygenase 2 (LOX2)
3	17967353	17968538	AT3G48510	2.20988	unknown protein
3	19825306	19831797	AT3G53480	3.15375	pleiotropic drug resistance 9 (PDR9)
3	19987578	19988269	AT3G53980	3.66353	Bifunctional inhibitor/lipid-transfer protein/seed storage 2S albumin superfamily protein
3	20373717	20376522	AT3G54990	2.73454	SCHLAFMUTZE (SMZ)
3	21188516	21189859	AT3G57260	3.50385	beta-1,3-glucanase 2 (BGL2)
3	22216671	22220824	AT3G60140	3.66415	DARK INDUCIBLE 2 (DIN2)
3	23154757	23156585	AT3G62610	4.2504	myb domain protein 11 (MYB11)
4	112704	113966	AT4G00250	3.45217	DNA-binding storekeeper protein-related transcriptional regulator
4	569147	570076	AT4G01380	5.37805	plastocyanin-like domain-containing protein
4	570241	571595	AT4G01390	3.04385	TRAF-like family protein
4	866235	868126	AT4G01985	5.68516	unknown protein
4	1041141	1041733	AT4G02360	2.97785	Protein of unknown function, DUF538
4	2736134	2736584	AT4G05370	3.62402	BCS1 AAA-type ATPase
4	2737145	2737983	AT4G05380	5.84823	P-loop containing nucleoside triphosphate hydrolases superfamily protein
4	5454579	5456070	AT4G08570	2.69175	Heavy metal transport/detoxification superfamily protein
4	5970931	5975375	AT4G09430	2.39565	Disease resistance protein (TIR-NBS-LRR class) family
4	6491016	6492476	AT4G10500	3.93583	2-oxoglutarate (2OG) and Fe(II)-dependent oxygenase superfamily protein
4	6593773	6594478	AT4G10695	3.72639	CDC68-related
4	7493715	7494234	AT4G12735	3.77211	unknown protein
4	7677865	7678247	AT4G13235	2.73008	embryo sac development arrest 21 (EDA21)
4	7951490	7952781	AT4G13680	5.13025	Protein of unknown function (DUF295)
4	8392840	8393813	AT4G14630	4.21708	germin-like protein 9 (GLP9)
4	8625854	8629531	AT4G15100	2.71521	serine carboxypeptidase-like 30 (scpl30)
4	8792811	8794293	AT4G15390	2.66544	HXXXD-type acyl-transferase family protein
4	9345149	9349221	AT4G16590	4.04314	cellulose synthase-like A01 (CSLA01)
4	9759324	9760340	AT4G17500	2.36891	ethylene responsive element binding factor 1 (ERF-1)
4	9856295	9859288	AT4G17710	5.10457	homeodomain GLABROUS 4 (HDG4)
4	9978849	9980038	AT4G17980	2.95217	NAC domain containing protein 71 (NAC071)
4	10176149	10176590	AT4G18422	2.40099	unknown protein
4	10421524	10423487	AT4G19030	4.25038	NOD26-like major intrinsic protein 1 (NLM1)
4	11436494	11439326	AT4G21490	3.41136	NAD(P)H dehydrogenase B3 (NDB3)
4	12023914	12027421	AT4G22950	3.00653	AGAMOUS-like 19 (AGL19)
4	12030019	12033137	AT4G22960	4.85231	Protein of unknown function (DUF544)
4	12957833	12958714	AT4G25330	6.48011	unknown protein
4	14398053	14400198	AT4G29200	6.66047	Beta-galactosidase related protein
4	15383200	15385029	AT4G31800	2.25143	WRKY DNA-binding protein 18 (WRKY18)
4	16134439	16135056	AT4G33550	2.64716	Bifunctional inhibitor/lipid-transfer protein/seed storage 2S albumin superfamily protein
4	17451927	17454760	AT4G37030	3.73828	unknown protein
4	18366949	18368359	AT4G39500	3.73008	cytochrome P450, family 96, subfamily A, polypeptide 11 (CYP96A11)
5	2406067	2407330	AT5G07610	3.45721	F-box family protein
5	2949240	2950513	AT5G09470	3.06727	dicarboxylate carrier 3 (DIC3)
5	2970668	2972181	AT5G09570	6.52897	Cox19-like CHCH family protein
5	3173496	3179448	AT5G10140	3.02792	FLOWERING LOCUS C (FLC)
5	3358786	3359781	AT5G10625	4.28742	BEST Arabidopsis thaliana protein match is: flowering promoting factor 1 (TAIR:AT5G24860.1)
5	4272059	4274660	AT5G13330	2.97769	related to AP2 6l (Rap2.6L)
5	4670778	4672072	AT5G14490	5.91423	NAC domain containing protein 85 (NAC085)
5	4987436	4989182	AT5G15360	7.58188	unknown protein
5	5031675	5033500	AT5G15500	2.21862	Ankyrin repeat family protein
5	5209897	5210727	AT5G15960	2.89002	KIN1
5	5579053	5580929	AT5G16980	2.63198	Zinc-binding dehydrogenase family protein
5	6040918	6042938	AT5G18270	2.98979	Arabidopsis NAC domain containing protein 87 (ANAC087)
5	6566302	6568806	AT5G19470	5.9541	nudix hydrolase homolog 24 (NUDT24)
5	7480526	7481194	AT5G22530	2.66544	unknown protein
5	8251377	8262154	AT5G24280	3.35313	GAMMA-IRRADIATION AND MITOMYCIN C INDUCED 1 (GMI1)
5	8436375	8436862	AT5G24640	3.26426	unknown protein
5	8500475	8502224	AT5G24770	3.74767	vegetative storage protein 2 (VSP2)
5	8657625	8659322	AT5G25110	3.19517	CBL-interacting protein kinase 25 (CIPK25)
5	9147175	9148128	AT5G26170	2.76364	WRKY DNA-binding protein 50 (WRKY50)
5	9206374	9208136	AT5G26270	5.26678	unknown protein
5	10207352	10213598	AT5G28237	3.69694	Pyridoxal-5'-phosphate-dependent enzyme family protein
5	12981644	12982497	AT5G34830	3.63418	unknown protein
5	15107295	15108966	AT5G37940	4.64349	Zinc-binding dehydrogenase family protein
5	15363177	15364815	AT5G38386	3.36892	F-box/RNI-like superfamily protein
5	16330114	16331026	AT5G40790	3.86282	unknown protein
5	16334809	16335628	AT5G40800	2.81697	unknown protein
5	17399788	17401949	AT5G43350	2.56748	phosphate transporter 1
5	18651323	18653892	AT5G45990	3.02354	crooked neck protein, putative / cell cycle protein, putative
5	19482105	19483452	AT5G48070	5.60752	xyloglucan endotransglucosylase/hydrolase 20 (XTH20)
5	20090775	20093346	AT5G49520	3.428	WRKY DNA-binding protein 48 (WRKY48)
5	20646679	20648725	AT5G50770	3.50769	hydroxysteroid dehydrogenase 6 (HSD6)
5	20891162	20892211	AT5G51440	4.24536	HSP20-like chaperones superfamily protein
5	21161310	21165025	AT5G52070	2.91372	Agenet domain-containing protein
5	21196973	21199959	AT5G52170	4.31504	homeodomain GLABROUS 7 (HDG7)
5	21230352	21236554	AT5G52290	2.82289	SHORTAGE IN CHIASMATA 1 (SHOC1)
5	21263935	21265264	AT5G52390	3.20183	PAR1 protein
5	21598865	21599942	AT5G53230	5.66511	Protein of unknown function (DUF295)
5	21601480	21602739	AT5G53240	6.08448	Protein of unknown function (DUF295)
5	21656733	21659262	AT5G53390	2.62299	O-acyltransferase (WSD1-like) family protein
5	21853396	21854117	AT5G53820	3.0896	Late embryogenesis abundant protein (LEA) family protein
5	21952732	21953507	AT5G54095	3.00768	unknown protein
5	22108272	22109379	AT5G54450	4.21671	Protein of unknown function (DUF295)
5	22158400	22159560	AT5G54550	6.22741	Protein of unknown function (DUF295)
5	22161133	22162216	AT5G54560	6.04976	Protein of unknown function (DUF295)
5	22419156	22420410	AT5G55270	4.59468	Protein of unknown function (DUF295)
5	22478711	22481148	AT5G55490	4.21521	gamete expressed protein 1 (GEX1)
5	23686770	23691053	AT5G58610	3.37924	PHD finger transcription factor, putative
5	23894403	23896619	AT5G59220	2.86273	highly ABA-induced PP2C gene 1 (HAI1)
5	23925084	23925852	AT5G59310	3.87576	lipid transfer protein 4 (LTP4)
5	23954933	23957151	AT5G59390	3.65408	XH/XS domain-containing protein
5	24252157	24254849	AT5G60250	3.78809	zinc finger (C3HC4-type RING finger) family protein
5	25088693	25089620	AT5G62480	5.11449	glutathione S-transferase tau 9 (GSTU9)
5	25408894	25410573	AT5G63450	2.27664	cytochrome P450, family 94, subfamily B, polypeptide 1 (CYP94B1)
5	25633535	25635781	AT5G64060	3.12215	NAC domain containing protein 103 (NAC103)
5	25650640	25652123	AT5G64100	6.1066	Peroxidase superfamily protein
5	25654073	25656030	AT5G64110	3.92522	Peroxidase superfamily protein
5	26625079	26626793	AT5G66690	3.26364	UGT72E2

## Sheet: PCGs_up_atxr5-6
List of Protein Coding Genes (PCGs) upregulated in atxr5 atxr6
Chromosome	Start	End	ID	Log2 fold change	Annotation
1	202135	204335	AT1G01560	2.52126	MAP kinase 11 (MPK11)
1	246410	248367	AT1G01680	3.66047	plant U-box 54 (PUB54)
1	497975	498516	AT1G02450	3.11239	NIM1-interacting 1 (NIMIN1)
1	658656	659771	AT1G02920	3.32936	glutathione S-transferase 7 (GSTF7)
1	661176	662456	AT1G02930	3.07938	glutathione S-transferase 6 (GSTF6)
1	911435	911759	AT1G03660	2.73815	Ankyrin-repeat containing protein
1	1262122	1272376	AT1G04600	2.99463	myosin XI A (XIA)
1	1618601	1623452	AT1G05490	2.38402	chromatin remodeling 31 (chr31)
1	1775642	1778553	AT1G05880	3.21029	ARIADNE 12 (ARI12)
1	2304765	2305031	AT1G07500	5.23635	unknown protein
1	2929216	2931841	AT1G09080	5.06406	BIP3
1	3230449	3233109	AT1G09932	2.544	Phosphoglycerate mutase family protein
1	3390321	3392571	AT1G10340	3.45603	Ankyrin repeat family protein
1	4561067	4563061	AT1G13310	3.79996	Endosomal targeting BRO1-like domain-containing protein
1	4569447	4571118	AT1G13340	2.53015	Regulator of Vps4 activity in the MVB pathway protein
1	4620227	4621580	AT1G13470	5.04741	Protein of unknown function (DUF1262)
1	4622633	4624070	AT1G13480	2.91249	Protein of unknown function (DUF1262)
1	4631777	4633248	AT1G13520	4.77373	Protein of unknown function (DUF1262)
1	4633739	4635129	AT1G13530	4.21295	Protein of unknown function (DUF1262)
1	4635462	4636805	AT1G13540	4.62076	Protein of unknown function (DUF1262)
1	4636983	4638330	AT1G13550	3.56621	Protein of unknown function (DUF1262)
1	4822527	4824414	AT1G14080	3.87549	fucosyltransferase 6 (FUT6)
1	5132534	5133716	AT1G14880	4.69632	PLANT CADMIUM RESISTANCE 1 (PCR1)
1	5331857	5338326	AT1G15520	2.96818	pleiotropic drug resistance 12 (PDR12)
1	5612149	5613867	AT1G16420	3.29231	metacaspase 8 (MC8)
1	6059440	6060667	AT1G17615	4.52369	Disease resistance protein (TIR-NBS class)
1	6650528	6653078	AT1G19250	4.81503	flavin-dependent monooxygenase 1 (FMO1)
1	7043712	7044592	AT1G20350	3.91863	translocase inner membrane subunit 17-1 (TIM17-1)
1	7203301	7208998	AT1G20750	5.50543	RAD3-like DNA-binding helicase protein
1	7395227	7396773	AT1G21120	2.91346	O-methyltransferase family protein
1	7434302	7436830	AT1G21240	5.48829	wall associated kinase 3 (WAK3)
1	7439265	7442113	AT1G21250	2.89108	cell wall-associated kinase (WAK1)
1	7453235	7455009	AT1G21310	2.68284	extensin 3 (EXT3)
1	7534153	7534789	AT1G21520	2.29298	unknown protein
1	8542445	8543474	AT1G24147	2.19585	unknown protein
1	8549517	8551993	AT1G24150	2.21454	formin homologue 4 (FH4)
1	9126736	9128528	AT1G26380	5.08997	FAD-binding Berberine family protein
1	9130016	9131779	AT1G26390	5.24883	FAD-binding Berberine family protein
1	9138674	9140439	AT1G26410	4.41848	FAD-binding Berberine family protein
1	9141566	9143304	AT1G26420	3.80111	FAD-binding Berberine family protein
1	9359681	9361833	AT1G26970	3.09245	Protein kinase superfamily protein
1	9714135	9715044	AT1G27890	4.48125	Polynucleotidyl transferase, ribonuclease H-like superfamily protein
1	10013473	10014073	AT1G28480	3.50766	GRX480
1	10355702	10356482	AT1G29640	3.7378	Protein of unknown function, DUF584
1	10454481	10455785	AT1G29860	2.4163	WRKY DNA-binding protein 71 (WRKY71)
1	10607887	10609618	AT1G30170	6.66374	Protein of unknown function (DUF295)
1	11666976	11668690	AT1G32350	3.46093	alternative oxidase 1D (AOX1D)
1	11776764	11777557	AT1G32570	2.66656	unknown protein
1	11945306	11948650	AT1G32960	4.20195	SBT3.3
1	11964775	11966276	AT1G33030	2.9271	O-methyltransferase family protein
1	12227278	12228460	AT1G33730	3.62898	cytochrome P450, family 76, subfamily C, polypeptide 5 (CYP76C5)
1	12283861	12285306	AT1G33840	4.28008	Protein of unknown function (DUF567)
1	12333045	12339182	AT1G33950	4.15806	Avirulence induced gene (AIG1) family protein
1	12346231	12348513	AT1G33960	4.52269	AVRRPT2-INDUCED GENE 1 (AIG1)
1	12448566	12451287	AT1G34180	3.73671	NAC domain containing protein 16 (NAC016)
1	12584586	12587570	AT1G34420	3.57971	leucine-rich repeat transmembrane protein kinase family protein
1	12917148	12917763	AT1G35230	3.53197	arabinogalactan protein 5 (AGP5)
1	13220939	13224681	AT1G35710	3.54864	Protein kinase family protein with leucine-rich repeat domain
1	13836130	13836954	AT1G36622	4.3013	unknown protein
1	13867567	13869490	AT1G36675	2.47881	glycine-rich protein
1	16655883	16657658	AT1G43910	3.20238	P-loop containing nucleoside triphosphate hydrolases superfamily protein
1	16787507	16789318	AT1G44130	4.73078	Eukaryotic aspartyl protease family protein
1	17074941	17076330	AT1G45145	2.70422	thioredoxin H-type 5 (TRX5)
1	17643975	17647035	AT1G47890	5.76272	receptor like protein 7 (RLP7)
1	19206710	19211417	AT1G51790	3.47466	Leucine-rich repeat protein kinase family protein
1	19252846	19256783	AT1G51850	3.40494	Leucine-rich repeat protein kinase family protein
1	19257633	19261479	AT1G51860	4.33838	Leucine-rich repeat protein kinase family protein
1	19274657	19278528	AT1G51890	4.27306	Leucine-rich repeat protein kinase family protein
1	19963046	19964712	AT1G53480	7.7915	MTO 1 RESPONDING DOWN 1 (MRD1)
1	20014409	20014923	AT1G53625	2.18389	unknown protein
1	20966527	20967144	AT1G56060	3.35644	unknown protein
1	21345638	21346157	AT1G57630	3.69795	Toll-Interleukin-Resistance (TIR) domain family protein
1	21564110	21565171	AT1G58225	3.34904	unknown protein
1	22032312	22033297	AT1G59865	2.86273	unknown protein
1	22061082	22061481	AT1G59930	3.26423	MADS-box family protein
1	24357866	24358616	AT1G65500	2.98434	unknown protein
1	24391678	24395360	AT1G65610	3.03505	KORRIGAN 2 (KOR2)
1	24431429	24432953	AT1G65690	3.20473	Late embryogenesis abundant (LEA) hydroxyproline-rich glycoprotein family
1	24468931	24472329	AT1G65790	2.12053	receptor kinase 1 (RK1)
1	24848319	24849364	AT1G66600	5.2713	ABA overly sensitive mutant 3 (ABO3)
1	24873290	24874758	AT1G66700	3.34181	PXMT1
1	24909212	24911485	AT1G66780	3.79996	MATE efflux family protein
1	24984940	24989797	AT1G66960	3.18877	Terpenoid cyclases family protein
1	25004108	25007647	AT1G67000	2.80564	Protein kinase superfamily protein
1	25145586	25150558	AT1G67220	3.98669	histone acetyltransferase of the CBP family 2 (HAC2)
1	25473543	25474140	AT1G67920	2.44476	unknown protein
1	25487713	25489231	AT1G67980	4.43766	caffeoyl-CoA 3-O-methyltransferase (CCOAMT)
1	25562117	25563948	AT1G68200	4.06642	Zinc finger C-x8-C-x5-C-x3-H type family protein
1	26226865	26228580	AT1G69720	2.59774	heme oxygenase 3 (HO3)
1	26548951	26550520	AT1G70440	4.16587	similar to RCD one 3 (SRO3)
1	26906452	26908807	AT1G71390	4.38249	receptor like protein 11 (RLP11)
1	27745426	27749178	AT1G73805	2.84451	Calmodulin binding protein-like
1	27752399	27755297	AT1G73810	2.7758	Core-2/I-branching beta-1,6-N-acetylglucosaminyltransferase family protein
1	27954230	27958114	AT1G74360	2.31034	Leucine-rich repeat protein kinase family protein
1	28023626	28024726	AT1G74590	4.25652	glutathione S-transferase TAU 10 (GSTU10)
1	28177702	28178940	AT1G75040	3.87339	pathogenesis-related gene 5 (PR5)
1	28920456	28920956	AT1G76960	2.39985	unknown protein
1	29979972	29982773	AT1G79680	3.03595	WALL ASSOCIATED KINASE (WAK)-LIKE 10 (WAKL10)
2	606181	607839	AT2G02300	4.89217	phloem protein 2-B5 (PP2-B5)
2	701945	703770	AT2G02580	4.2664	cytochrome P450, family 71, subfamily B, polypeptide 9 (CYP71B9)
2	1353754	1355790	AT2G04070	2.69802	MATE efflux family protein
2	1543319	1545462	AT2G04450	3.10944	nudix hydrolase homolog 6 (NUDT6)
2	1564165	1565106	AT2G04495	3.98289	unknown protein
2	1573636	1574478	AT2G04515	3.09056	unknown protein
2	1966815	1968037	AT2G05380	2.13531	glycine-rich protein 3 short isoform (GRP3S)
2	4728071	4728239	AT2G11778	5.76148	unknown protein
2	5768445	5772259	AT2G13810	4.30898	AGD2-like defense response protein 1 (ALD1)
2	5934555	5936371	AT2G14100	4.08301	cytochrome P450, family 705, subfamily A, polypeptide 13 (CYP705A13)
2	6213971	6215901	AT2G14560	3.79259	LATE UPREGULATED IN RESPONSE TO HYALOPERONOSPORA PARASITICA (LURP1)
2	6241703	6242463	AT2G14610	6.26171	pathogenesis-related gene 1 (PR1)
2	6709259	6711156	AT2G15390	2.53771	fucosyltransferase 4 (FUT4)
2	7682382	7684083	AT2G17690	4.74267	SUPPRESSOR OF DRM1 DRM2 CMT3 (SDC)
2	7706895	7707861	AT2G17740	2.8365	Cysteine/Histidine-rich C1 domain family protein
2	7829034	7830580	AT2G18000	2.84835	TBP-associated factor 14 (TAF14)
2	7914304	7915872	AT2G18190	5.16209	P-loop containing nucleoside triphosphate hydrolases superfamily protein
2	7917504	7919277	AT2G18193	7.39366	P-loop containing nucleoside triphosphate hydrolases superfamily protein
2	8073199	8074982	AT2G18600	2.77675	Ubiquitin-conjugating enzyme family protein
2	8090657	8091656	AT2G18660	5.28501	plant natriuretic peptide A (PNP-A)
2	8326048	8329944	AT2G19190	3.04101	FLG22-induced receptor-like kinase 1 (FRK1)
2	8695373	8696643	AT2G20142	2.74483	Toll-Interleukin-Resistance (TIR) domain family protein
2	10315514	10317353	AT2G24255	5.1602	unknown protein
2	10582829	10585216	AT2G24850	4.25275	tyrosine aminotransferase 3 (TAT3)
2	10826734	10829402	AT2G25440	5.1602	receptor like protein 20 (RLP20)
2	11231799	11233295	AT2G26400	3.38453	acireductone dioxygenase 3 (ARD3)
2	12600913	12602556	AT2G29350	4.19735	senescence-associated gene 13 (SAG13)
2	12936978	12938834	AT2G30360	2.69544	SOS3-interacting protein 4 (SIP4)
2	13099335	13101413	AT2G30750	3.51872	cytochrome P450, family 71, subfamily A, polypeptide 12 (CYP71A12)
2	13109793	13112011	AT2G30770	3.34431	cytochrome P450, family 71, subfamily A, polypeptide 13 (CYP71A13)
2	13554893	13556977	AT2G31880	2.37685	SUPPRESSOR OF BIR1 1 (SOBIR1)
2	13859768	13862614	AT2G32680	5.01395	receptor like protein 23 (RLP23)
2	14032014	14034237	AT2G33080	5.03646	receptor like protein 28 (RLP28)
2	14539478	14541406	AT2G34500	3.37126	cytochrome P450, family 710, subfamily A, polypeptide 1 (CYP710A1)
2	14740467	14743417	AT2G34940	2.48108	VACUOLAR SORTING RECEPTOR 5 (VSR5)
2	15110587	15111471	AT2G35980	3.0994	YELLOW-LEAF-SPECIFIC GENE 9 (YLS9)
2	15417489	15419154	AT2G36780	5.80433	UDP-Glycosyltransferase superfamily protein
2	16067395	16068291	AT2G38340	4.42737	Integrase-type DNA-binding superfamily protein
2	16366156	16368275	AT2G39210	2.02345	Major facilitator superfamily protein
2	17640797	17641790	AT2G42360	2.62546	RING/U-box superfamily protein
2	17880614	17882636	AT2G43000	3.09712	NAC domain containing protein 42 (NAC042)
2	18076223	18077463	AT2G43570	4.12382	chitinase, putative (CHI)
2	18093769	18095025	AT2G43620	2.86543	Chitinase family protein
2	18289823	18292345	AT2G44240	4.61776	Protein of Unknown Function (DUF239)
2	18305200	18306251	AT2G44290	2.32074	Bifunctional inhibitor/lipid-transfer protein/seed storage 2S albumin superfamily protein
2	18323460	18324428	AT2G44380	3.95149	Cysteine/Histidine-rich C1 domain family protein
2	18327095	18327536	AT2G44400	4.55232	Cysteine/Histidine-rich C1 domain family protein
2	18644083	18646447	AT2G45220	4.67354	Plant invertase/pectin methylesterase inhibitor superfamily
2	18847006	18847821	AT2G45760	2.82436	BON association protein 2 (BAP2)
2	19043413	19044826	AT2G46400	2.53573	WRKY DNA-binding protein 46 (WRKY46)
2	19058129	19061436	AT2G46430	2.07753	cyclic nucleotide gated channel 3 (CNGC3)
2	19264572	19266446	AT2G46880	3.80884	purple acid phosphatase 14 (PAP14)
2	19349535	19350539	AT2G47130	4.28428	NAD(P)-binding Rossmann-fold superfamily protein
3	201919	202740	AT3G01513	3.61398	unknown protein
3	229170	231105	AT3G01600	3.26218	NAC domain containing protein 44 (NAC044)
3	296053	299263	AT3G01830	4.54831	Calcium-binding EF-hand family protein
3	2288891	2290505	AT3G07195	2.8764	RPM1-interacting protein 4 (RIN4) family protein
3	2489386	2491087	AT3G07800	2.72706	Thymidine kinase
3	2737536	2740530	AT3G08970	2.26484	ATERDJ3A
3	3056374	3059148	AT3G09940	3.92906	monodehydroascorbate reductase (MDHAR)
3	3061951	3063594	AT3G09960	3.67775	Calcineurin-like metallo-phosphoesterase superfamily protein
3	3450495	3453683	AT3G11010	3.52149	receptor like protein 34 (RLP34)
3	3556704	3558269	AT3G11340	4.32828	UDP-Glycosyltransferase superfamily protein
3	3896530	3899019	AT3G12220	2.58143	serine carboxypeptidase-like 16 (scpl16)
3	3946035	3946960	AT3G12410	3.10645	Polynucleotidyl transferase, ribonuclease H-like superfamily protein
3	4109374	4110648	AT3G12910	3.36273	NAC (No Apical Meristem) domain transcriptional regulator superfamily protein
3	4374235	4374712	AT3G13433	4.43421	unknown protein
3	4375424	4376069	AT3G13435	3.62202	unknown protein
3	4449373	4450811	AT3G13610	3.97024	2-oxoglutarate (2OG) and Fe(II)-dependent oxygenase superfamily protein
3	4604148	4605425	AT3G13950	4.21162	unknown protein
3	5249111	5249754	AT3G15518	4.10426	unknown protein
3	6258066	6258417	AT3G18250	4.25911	Putative membrane lipoprotein
3	7388366	7389974	AT3G21080	3.2699	ABC transporter-related
3	7581958	7582793	AT3G21520	4.27373	DUF679 domain membrane protein 1 (DMP1)
3	8006507	8007471	AT3G22600	3.59402	Bifunctional inhibitor/lipid-transfer protein/seed storage 2S albumin superfamily protein
3	8090653	8093248	AT3G22860	4.93469	eukaryotic translation initiation factor 3 subunit C2 (TIF3C2)
3	8116334	8119388	AT3G22910	3.80078	ATPase E1-E2 type family protein / haloacid dehalogenase-like hydrolase family protein
3	8227221	8229576	AT3G23120	3.56527	receptor like protein 38 (RLP38)
3	8309208	8310826	AT3G23250	3.30463	myb domain protein 15 (MYB15)
3	9099182	9101837	AT3G24900	5.46455	receptor like protein 39 (RLP39)
3	9105999	9108937	AT3G24982	2.64033	receptor like protein 40 (RLP40)
3	9110102	9112748	AT3G25010	4.93439	receptor like protein 41 (RLP41)
3	9116867	9119540	AT3G25020	2.06568	receptor like protein 42 (RLP42)
3	9195502	9197124	AT3G25250	4.29472	AGC2-1
3	9260837	9268797	AT3G25510	3.28959	disease resistance protein (TIR-NBS-LRR class), putative
3	9470416	9470950	AT3G25882	2.87676	NIM1-interacting 2 (NIMIN-2)
3	9593131	9595243	AT3G26210	2.77056	cytochrome P450, family 71, subfamily B, polypeptide 23 (CYP71B23)
3	9676563	9679900	AT3G26440	2.89334	Protein of unknown function (DUF707)
3	9708108	9709964	AT3G26500	2.67431	plant intracellular ras group-related LRR 2 (PIRL2)
3	9887947	9889705	AT3G26830	4.51065	PHYTOALEXIN DEFICIENT 3 (PAD3)
3	9979865	9981295	AT3G27060	2.49144	TSO MEANING 'UGLY' IN CHINESE 2 (TSO2)
3	10229044	10230702	AT3G27620	2.5377	alternative oxidase 1C (AOX1C)
3	10231115	10231418	AT3G27630	6.51689	unknown protein
3	10269205	10271065	AT3G27710	3.53898	ARIADNE 3 (ARI3)
3	10520508	10521532	AT3G28210	3.40186	PMZ
3	10685523	10687364	AT3G28510	6.41221	P-loop containing nucleoside triphosphate hydrolases superfamily protein
3	10694443	10696123	AT3G28540	2.60806	P-loop containing nucleoside triphosphate hydrolases superfamily protein
3	10715622	10717329	AT3G28580	4.21019	P-loop containing nucleoside triphosphate hydrolases superfamily protein
3	10895976	10898841	AT3G28890	4.03127	receptor like protein 43 (RLP43)
3	10902326	10902515	AT3G28899	4.8365	unknown protein
3	11030063	11030633	AT3G29034	2.46831	unknown protein
3	11193658	11194993	AT3G29250	5.082	NAD(P)-binding Rossmann-fold superfamily protein
3	11259586	11262440	AT3G29340	4.2325	zinc finger (C2H2 type) family protein
3	11478731	11479749	AT3G29639	3.97687	BEST Arabidopsis thaliana protein match is: SPOC domain / Transcription elongation factor S-II protein (TAIR:AT5G11430.1)
3	16022835	16024487	AT3G44350	3.58208	NAC domain containing protein 61 (NAC061)
3	16632439	16634488	AT3G45330	5.94553	Concanavalin A-like lectin protein kinase family protein
3	16789979	16790582	AT3G45730	3.35536	unknown protein
3	16863400	16866041	AT3G45860	3.03851	cysteine-rich RLK (RECEPTOR-like protein kinase) 4 (CRK4)
3	16922752	16923247	AT3G46080	4.11043	C2H2-type zinc finger family protein
3	16926215	16926850	AT3G46090	3.50745	ZAT7
3	17328032	17330889	AT3G47050	4.56052	Glycosyl hydrolase family protein
3	17496353	17496947	AT3G47480	4.00608	Calcium-binding EF-hand family protein
3	17724589	17725198	AT3G48020	2.43459	unknown protein
3	17752937	17755190	AT3G48080	3.26281	alpha/beta-Hydrolases superfamily protein
3	18018225	18018808	AT3G48630	3.72431	unknown protein
3	18078473	18086817	AT3G48770	2.7028	DNA binding
3	18114525	18116499	AT3G48850	4.62581	phosphate transporter 3
3	18293346	18294577	AT3G49340	4.83202	Cysteine proteinases superfamily protein
3	18873957	18874780	AT3G50770	2.31252	calmodulin-like 41 (CML41)
3	19053367	19056224	AT3G51330	3.15559	Eukaryotic aspartyl protease family protein
3	19089080	19090639	AT3G51440	2.4485	Calcium-dependent phosphotriesterase superfamily protein
3	19431370	19434403	AT3G52430	2.15496	PHYTOALEXIN DEFICIENT 4 (PAD4)
3	19697735	19699259	AT3G53150	3.60175	UDP-glucosyl transferase 73D1 (UGT73D1)
3	21006749	21007565	AT3G56710	2.28932	sigma factor binding protein 1 (SIB1)
3	21181741	21183075	AT3G57240	6.17071	beta-1,3-glucanase 3 (BG3)
3	21188516	21189859	AT3G57260	5.99746	beta-1,3-glucanase 2 (BGL2)
3	21384916	21385939	AT3G57700	2.43995	Protein kinase superfamily protein
3	21460422	21460968	AT3G57950	2.12859	unknown protein
3	21575886	21577845	AT3G58270	2.63548	Arabidopsis phospholipase-like protein (PEARLI 4) with TRAF-like domain
3	22334423	22337617	AT3G60420	2.33805	Phosphoglycerate mutase family protein
3	22344812	22347121	AT3G60470	5.49746	Plant protein of unknown function (DUF247)
3	22374962	22375865	AT3G60540	2.43427	Preprotein translocase Sec, Sec61-beta subunit protein
3	22552619	22553668	AT3G60966	3.48609	RING/U-box superfamily protein
3	22680959	22683769	AT3G61280	2.71315	FUNCTIONS IN: molecular_function unknown
3	22716352	22718373	AT3G61390	4.41449	RING/U-box superfamily protein
3	23406610	23410360	AT3G63380	6.05173	ATPase E1-E2 type family protein / haloacid dehalogenase-like hydrolase family protein
4	286050	289514	AT4G00700	5.06527	C2 calcium/lipid-binding plant phosphoribosyltransferase family protein
4	412117	413327	AT4G00955	2.26676	FUNCTIONS IN: molecular_function unknown
4	732312	733510	AT4G01700	2.18437	Chitinase family protein
4	756362	758590	AT4G01750	2.2998	rhamnogalacturonan xylosyltransferase 2 (RGXT2)
4	838801	840760	AT4G01930	2.42835	Cysteine/Histidine-rich C1 domain family protein
4	1049956	1054065	AT4G02390	3.15973	poly(ADP-ribose) polymerase (PP)
4	1110451	1111660	AT4G02520	2.40554	glutathione S-transferase PHI 2 (GSTF2)
4	1464466	1466165	AT4G03320	2.02887	translocon at the inner envelope membrane of chloroplasts 20-IV (tic20-IV)
4	1529445	1531780	AT4G03450	3.53832	Ankyrin repeat family protein
4	2231956	2234638	AT4G04490	4.02303	cysteine-rich RLK (RECEPTOR-like protein kinase) 36 (CRK36)
4	2238410	2240865	AT4G04500	5.30513	cysteine-rich RLK (RECEPTOR-like protein kinase) 37 (CRK37)
4	2242121	2244930	AT4G04510	5.31655	cysteine-rich RLK (RECEPTOR-like protein kinase) 38 (CRK38)
4	2259579	2262138	AT4G04540	3.67775	cysteine-rich RLK (RECEPTOR-like protein kinase) 39 (CRK39)
4	2737145	2737983	AT4G05380	3.73326	P-loop containing nucleoside triphosphate hydrolases superfamily protein
4	2765961	2767957	AT4G05475	4.86967	RNI-like superfamily protein
4	2818775	2821065	AT4G05540	4.50279	P-loop containing nucleoside triphosphate hydrolases superfamily protein
4	4808634	4809352	AT4G07965	3.94001	unknown protein
4	5598114	5600312	AT4G08770	2.19602	Peroxidase superfamily protein
4	6154258	6155912	AT4G09770	4.42736	TRAF-like family protein
4	6236374	6240932	AT4G09960	3.48849	SEEDSTICK (STK)
4	6491016	6492476	AT4G10500	7.45873	2-oxoglutarate (2OG) and Fe(II)-dependent oxygenase superfamily protein
4	6678899	6679436	AT4G10860	5.95622	unknown protein
4	6731019	6732464	AT4G11000	2.24347	Ankyrin repeat family protein
4	6811126	6817130	AT4G11170	4.49805	Disease resistance protein (TIR-NBS-LRR class) family
4	7147864	7149921	AT4G11890	4.38462	Protein kinase superfamily protein
4	7409620	7410406	AT4G12490	3.83793	Bifunctional inhibitor/lipid-transfer protein/seed storage 2S albumin superfamily protein
4	8031971	8033723	AT4G13890	5.83594	EMBRYO SAC DEVELOPMENT ARREST 37 (EDA36)
4	8271463	8273765	AT4G14365	3.14797	XB3 ortholog 4 in Arabidopsis thaliana (XBAT34)
4	8289643	8292083	AT4G14390	4.84004	Ankyrin repeat family protein
4	8392840	8393813	AT4G14630	5.03435	germin-like protein 9 (GLP9)
4	9831358	9833006	AT4G17660	3.55506	Protein kinase superfamily protein
4	9856295	9859288	AT4G17710	4.77494	homeodomain GLABROUS 4 (HDG4)
4	10087342	10091963	AT4G18250	3.72234	receptor serine/threonine kinase, putative
4	10183716	10185280	AT4G18430	3.00278	RAB GTPase homolog A1E (RABA1e)
4	10421524	10423487	AT4G19030	2.40559	NOD26-like major intrinsic protein 1 (NLM1)
4	10466476	10469092	AT4G19130	2.76537	Replication factor-A protein 1-related
4	10665293	10667318	AT4G19570	4.15759	Chaperone DnaJ-domain superfamily protein
4	11248077	11252724	AT4G21070	2.17322	breast cancer susceptibility1 (BRCA1)
4	11319138	11321679	AT4G21230	2.77306	cysteine-rich RLK (RECEPTOR-like protein kinase) 27 (CRK27)
4	11587048	11588272	AT4G21840	5.56843	methionine sulfoxide reductase B8 (MSRB8)
4	11591115	11592238	AT4G21850	2.37617	methionine sulfoxide reductase B9 (MSRB9)
4	11620997	11623797	AT4G21903	2.82619	MATE efflux family protein
4	12030019	12033137	AT4G22960	6.52281	Protein of unknown function (DUF544)
4	12121382	12124205	AT4G23140	4.68628	cysteine-rich RLK (RECEPTOR-like protein kinase) 6 (CRK6)
4	12125730	12128332	AT4G23150	5.3016	cysteine-rich RLK (RECEPTOR-like protein kinase) 7 (CRK7)
4	12129484	12134187	AT4G23160	3.87511	cysteine-rich RLK (RECEPTOR-like protein kinase) 8 (CRK8)
4	12157568	12160270	AT4G23230	2.75773	cysteine-rich RLK (RECEPTOR-like protein kinase) 15 (CRK15)
4	12185736	12188763	AT4G23310	3.99352	cysteine-rich RLK (RECEPTOR-like protein kinase) 23 (CRK23)
4	12189181	12191977	AT4G23320	3.07845	cysteine-rich RLK (RECEPTOR-like protein kinase) 24 (CRK24)
4	12314024	12314829	AT4G23610	2.12893	Late embryogenesis abundant (LEA) hydroxyproline-rich glycoprotein family
4	12342427	12346043	AT4G23700	4.6353	cation/H+ exchanger 17 (CHX17)
4	12872445	12876734	AT4G25070	2.57024	unknown protein
4	12887517	12890262	AT4G25110	3.8834	metacaspase 2 (MC2)
4	12957833	12958714	AT4G25330	6.97404	unknown protein
4	14952669	14953682	AT4G30640	3.06727	RNI-like superfamily protein
4	15172896	15176109	AT4G31230	2.86805	Protein kinase protein with adenine nucleotide alpha hydrolases-like domain
4	16345280	16347133	AT4G34135	2.4097	UDP-glucosyltransferase 73B2 (UGT73B2)
4	16438523	16440641	AT4G34380	3.81296	Transducin/WD40 repeat-like superfamily protein
4	16491795	16493418	AT4G34510	4.01157	3-ketoacyl-CoA synthase 17 (KCS17)
4	16738338	16740465	AT4G35180	3.69162	LYS/HIS transporter 7 (LHT7)
4	18029195	18031333	AT4G38560	3.64304	Arabidopsis phospholipase-like protein (PEARLI 4) family
4	18366949	18368359	AT4G39500	5.62214	cytochrome P450, family 96, subfamily A, polypeptide 11 (CYP96A11)
4	18410171	18411000	AT4G39670	3.04228	Glycolipid transfer protein (GLTP) family protein
4	18478928	18481343	AT4G39830	2.99305	Cupredoxin superfamily protein
5	351007	352069	AT5G01900	3.0997	WRKY DNA-binding protein 62 (WRKY62)
5	630875	632683	AT5G02780	4.126	glutathione transferase lambda 1 (GSTL1)
5	999101	1001029	AT5G03780	2.39648	TRF-like 10 (TRFL10)
5	2406067	2407330	AT5G07610	8.24347	F-box family protein
5	2650836	2652398	AT5G08240	3.12311	unknown protein
5	2882426	2884229	AT5G09290	4.07153	Inositol monophosphatase family protein
5	2949240	2950513	AT5G09470	2.55725	dicarboxylate carrier 3 (DIC3)
5	3267634	3268813	AT5G10380	2.59394	RING1
5	3400341	3402207	AT5G10760	4.80105	Eukaryotic aspartyl protease family protein
5	3839390	3842371	AT5G11920	4.32391	6-&1-fructan exohydrolase (cwINV6)
5	4670778	4672072	AT5G14490	6.51788	NAC domain containing protein 85 (NAC085)
5	4991346	4994826	AT5G15380	4.98533	domains rearranged methylase 1 (DRM1)
5	5555253	5559715	AT5G16900	3.12001	Leucine-rich repeat protein kinase family protein
5	6040918	6042938	AT5G18270	2.77436	Arabidopsis NAC domain containing protein 87 (ANAC087)
5	6127796	6129285	AT5G18470	3.37257	Curculin-like (mannose-binding) lectin family protein
5	6894843	6896349	AT5G20400	2.25873	2-oxoglutarate (2OG) and Fe(II)-dependent oxygenase superfamily protein
5	7408776	7410102	AT5G22380	4.36545	NAC domain containing protein 90 (NAC090)
5	7478929	7479527	AT5G22520	3.38282	unknown protein
5	7480526	7481194	AT5G22530	3.72153	unknown protein
5	7481477	7482953	AT5G22540	3.38421	Plant protein of unknown function (DUF247)
5	7483252	7483811	AT5G22545	3.15932	unknown protein
5	7495538	7496784	AT5G22570	4.95545	WRKY DNA-binding protein 38 (WRKY38)
5	7536289	7537990	AT5G22660	4.37549	FBD, F-box, Skp2-like and Leucine Rich Repeat domains containing protein
5	7795255	7796346	AT5G23160	3.51331	unknown protein
5	8153114	8154709	AT5G24110	4.2283	WRKY DNA-binding protein 30 (WRKY30)
5	8203002	8205793	AT5G24200	3.88342	alpha/beta-Hydrolases superfamily protein
5	8217334	8219619	AT5G24210	2.18414	alpha/beta-Hydrolases superfamily protein
5	8251377	8262154	AT5G24280	3.48931	GAMMA-IRRADIATION AND MITOMYCIN C INDUCED 1 (GMI1)
5	8378832	8383401	AT5G24530	3.36076	DOWNY MILDEW RESISTANT 6 (DMR6)
5	8752683	8754485	AT5G25260	3.79848	SPFH/Band 7/PHB domain-containing membrane-associated protein family
5	9038859	9041377	AT5G25910	2.57269	receptor like protein 52 (RLP52)
5	9147175	9148128	AT5G26170	5.97769	WRKY DNA-binding protein 50 (WRKY50)
5	9310796	9311572	AT5G26690	3.71029	Heavy metal transport/detoxification superfamily protein
5	9522533	9525407	AT5G27060	3.39102	receptor like protein 53 (RLP53)
5	13386851	13387175	AT5G35120	5.14221	MADS-box family protein
5	15280642	15282709	AT5G38250	4.36273	Protein kinase family protein
5	15573504	15575618	AT5G38900	3.72114	Thioredoxin superfamily protein
5	15883178	15884067	AT5G39670	3.49044	Calcium-binding EF-hand family protein
5	15899645	15900653	AT5G39720	4.93469	avirulence induced gene 2 like protein (AIG2L)
5	16020217	16021762	AT5G40010	3.30172	AAA-ATPase 1 (AATP1)
5	16477359	16478436	AT5G41160	3.05035	purine permease 12 (PUP12)
5	16942575	16943366	AT5G42380	2.79445	calmodulin like 37 (CML37)
5	17176383	17178018	AT5G42830	2.69701	HXXXD-type acyl-transferase family protein
5	17451668	17453124	AT5G43420	2.25587	RING/U-box superfamily protein
5	17917225	17917983	AT5G44460	3.36558	calmodulin like 43 (CML43)
5	17984615	17985473	AT5G44585	3.74337	unknown protein
5	18165382	18167193	AT5G45000	3.10256	Disease resistance protein (TIR-NBS-LRR class) family
5	18391123	18395894	AT5G45380	2.79854	DEGRADATION OF UREA 3 (DUR3)
5	18651323	18653892	AT5G45990	2.50882	crooked neck protein, putative / cell cycle protein, putative
5	18675034	18679146	AT5G46050	3.15865	peptide transporter 3 (PTR3)
5	19616243	19619246	AT5G48400	3.79996	ATGLR1.2
5	19620266	19623425	AT5G48410	3.1038	glutamate receptor 1.3 (GLR1.3)
5	19733883	19735550	AT5G48657	3.21889	defense protein-related
5	19758880	19761721	AT5G48720	3.12759	X-RAY INDUCED TRANSCRIPT 1 (XRI1)
5	20070742	20071638	AT5G49480	3.13379	Ca2+-binding protein 1 (CP1)
5	21352398	21355361	AT5G52640	2.20359	heat shock protein 90.1 (HSP90.1)
5	21382529	21383180	AT5G52740	2.73164	Copper transport protein family
5	21386823	21387703	AT5G52760	3.4895	Copper transport protein family
5	21529021	21533159	AT5G53110	2.12816	RING/U-box superfamily protein
5	21598865	21599942	AT5G53230	4.07705	Protein of unknown function (DUF295)
5	21601480	21602739	AT5G53240	3.82753	Protein of unknown function (DUF295)
5	22184778	22186525	AT5G54610	2.52332	ankyrin (ANK)
5	22223095	22225509	AT5G54700	5.55847	Ankyrin repeat family protein
5	22419156	22420410	AT5G55270	2.33203	Protein of unknown function (DUF295)
5	22467429	22468263	AT5G55450	3.4554	Bifunctional inhibitor/lipid-transfer protein/seed storage 2S albumin superfamily protein
5	22468686	22469304	AT5G55460	3.3889	Bifunctional inhibitor/lipid-transfer protein/seed storage 2S albumin superfamily protein
5	22478711	22481148	AT5G55490	7.22486	gamete expressed protein 1 (GEX1)
5	23686770	23691053	AT5G58610	2.18399	PHD finger transcription factor, putative
5	24041493	24045652	AT5G59670	2.78898	Leucine-rich repeat protein kinase family protein
5	24046791	24050801	AT5G59680	2.41478	Leucine-rich repeat protein kinase family protein
5	24252157	24254849	AT5G60250	5.97233	zinc finger (C3HC4-type RING finger) family protein
5	24260562	24262536	AT5G60280	3.22465	Concanavalin A-like lectin protein kinase family protein
5	24498466	24501494	AT5G60900	2.96625	receptor-like protein kinase 1 (RLK1)
5	24526846	24528084	AT5G60950	2.20344	COBRA-like protein 5 precursor (COBL5)
5	24571170	24574372	AT5G61070	2.56398	histone deacetylase of the RPD3/HDA1 superfamily 18 (HDA18)
5	25088693	25089620	AT5G62480	3.89628	glutathione S-transferase tau 9 (GSTU9)
5	25356132	25356740	AT5G63225	5.26457	Carbohydrate-binding X8 domain superfamily protein
5	25616637	25618631	AT5G64000	3.44005	SAL2
5	25633535	25635781	AT5G64060	3.07416	NAC domain containing protein 103 (NAC103)
5	25784403	25786307	AT5G64510	2.75811	unknown protein
5	25908412	25909803	AT5G64810	3.98094	WRKY DNA-binding protein 51 (WRKY51)
5	26625079	26626793	AT5G66690	3.12001	UGT72E2
5	26864555	26867602	AT5G67340	2.32585	ARM repeat superfamily protein

## Sheet: PCGs_up_mail1 main
List of Protein Coding Genes (PCGs) upregulated in mail1 main
Chromosome	Start	End	ID	Log2 fold change	Annotation
1	557091	557986	AT1G02620	2.70107	Ras-related small GTP-binding family protein
1	1618601	1623452	AT1G05490	3.08373	chromatin remodeling 31 (chr31)
1	1703091	1704691	AT1G05680	4.01291	Uridine diphosphate glycosyltransferase 74E2 (UGT74E2)
1	2929216	2931841	AT1G09080	4.82318	BIP3
1	4620227	4621580	AT1G13470	4.07564	Protein of unknown function (DUF1262)
1	5872144	5873086	AT1G17180	2.77253	glutathione S-transferase TAU 25 (GSTU25)
1	5955487	5957212	AT1G17380	2.7021	jasmonate-zim-domain protein 5 (JAZ5)
1	6180895	6183806	AT1G17960	3.5608	Threonyl-tRNA synthetase
1	6389410	6391267	AT1G18570	2.49651	myb domain protein 51 (MYB51)
1	6450593	6453114	AT1G18710	2.73061	myb domain protein 47 (MYB47)
1	6622093	6623620	AT1G19180	2.58074	TIFY10A
1	6996209	6997943	AT1G20180	2.75007	Protein of unknown function (DUF677)
1	7453235	7455009	AT1G21310	3.35121	extensin 3 (EXT3)
1	7818360	7821344	AT1G22150	2.77253	sulfate transporter 1
1	8523246	8524929	AT1G24095	2.47031	Putative thiol-disulphide oxidoreductase DCC
1	8536044	8537387	AT1G24140	3.26316	Matrixin family protein
1	9359681	9361833	AT1G26970	5.81266	Protein kinase superfamily protein
1	9643350	9647376	AT1G27720	4.72389	TBP-associated factor 4B (TAF4B)
1	9648140	9649073	AT1G27730	3.03995	salt tolerance zinc finger (STZ)
1	9955968	9956940	AT1G28370	3.44558	ERF domain protein 11 (ERF11)
1	10606209	10607810	AT1G30160	2.53938	Protein of unknown function (DUF295)
1	10607887	10609618	AT1G30170	7.81674	Protein of unknown function (DUF295)
1	10632820	10635471	AT1G30220	2.68282	inositol transporter 2 (INT2)
1	13545964	13558492	AT1G36180	3.53565	acetyl-CoA carboxylase 2 (ACC2)
1	13867567	13869490	AT1G36675	4.20777	glycine-rich protein
1	19333158	19336115	AT1G52000	3.46233	Mannose-binding lectin superfamily protein
1	19350374	19352782	AT1G52040	3.67634	myrosinase-binding protein 1 (MBP1)
1	19386788	19389740	AT1G52110	4.50168	Mannose-binding lectin superfamily protein
1	19481187	19482674	AT1G52315	2.37311	Regulator of Vps4 activity in the MVB pathway protein
1	19515142	19518411	AT1G52400	2.16225	beta glucosidase 18 (BGLU18)
1	19520727	19525624	AT1G52410	2.19075	TSK-associating protein 1 (TSA1)
1	19786899	19789029	AT1G53100	2.74193	Core-2/I-branching beta-1,6-N-acetylglucosaminyltransferase family protein
1	19963046	19964712	AT1G53480	7.55133	MTO 1 RESPONDING DOWN 1 (MRD1)
1	20262765	20267821	AT1G54280	2.78577	ATPase E1-E2 type family protein / haloacid dehalogenase-like hydrolase family protein
1	20966527	20967144	AT1G56060	3.12093	unknown protein
1	22989549	22990341	AT1G62225	3.95795	unknown protein
1	23796718	23801725	AT1G64110	3.90505	P-loop containing nucleoside triphosphate hydrolases superfamily protein
1	24218469	24222789	AT1G65200	3.81145	Ubiquitin carboxyl-terminal hydrolase-related protein
1	25145586	25150558	AT1G67220	4.05615	histone acetyltransferase of the CBP family 2 (HAC2)
1	26548951	26550520	AT1G70440	5.66782	similar to RCD one 3 (SRO3)
1	26835972	26837308	AT1G71200	5.13319	basic helix-loop-helix (bHLH) DNA-binding superfamily protein
1	27308514	27312754	AT1G72520	2.80105	PLAT/LH2 domain-containing lipoxygenase family protein
1	27567517	27568186	AT1G73325	2.8667	Kunitz family trypsin and protease inhibitor protein
1	27745426	27749178	AT1G73805	2.97275	Calmodulin binding protein-like
1	30383690	30385499	AT1G80840	4.04545	WRKY DNA-binding protein 40 (WRKY40)
2	940743	941076	AT2G03130	6.3216	Ribosomal protein L12/ ATP-dependent Clp protease adaptor protein ClpS family protein
2	972916	973375	AT2G03230	3.60434	GCK domain-containing protein
2	1334511	1336489	AT2G04040	2.59897	TX1
2	1337385	1339270	AT2G04050	6.89416	MATE efflux family protein
2	4335136	4335909	AT2G10975	4.25143	unknown protein
2	6225534	6226224	AT2G14580	4.05903	basic pathogenesis-related protein 1 (PRB1)
2	7845922	7846884	AT2G18050	3.25142	histone H1-3 (HIS1-3)
2	7914304	7915872	AT2G18190	4.02731	P-loop containing nucleoside triphosphate hydrolases superfamily protein
2	7917504	7919277	AT2G18193	5.52025	P-loop containing nucleoside triphosphate hydrolases superfamily protein
2	8695373	8696643	AT2G20142	3.15605	Toll-Interleukin-Resistance (TIR) domain family protein
2	8953251	8955761	AT2G20800	5.81217	NAD(P)H dehydrogenase B4 (NDB4)
2	9179409	9182356	AT2G21450	4.47488	chromatin remodeling 34 (CHR34)
2	9254458	9255625	AT2G21640	3.2294	unknown protein
2	9798842	9802674	AT2G23010	2.17395	serine carboxypeptidase-like 9 (SCPL9)
2	10315514	10317353	AT2G24255	6.55746	unknown protein
2	10452115	10454524	AT2G24600	2.12127	Ankyrin repeat family protein
2	12186568	12188142	AT2G28500	3.01248	LOB domain-containing protein 11 (LBD11)
2	13058249	13061673	AT2G30660	4.38528	ATP-dependent caseinolytic (Clp) protease/crotonase family protein
2	14219622	14221861	AT2G33580	2.54063	Protein kinase superfamily protein
2	14539478	14541406	AT2G34500	4.23011	cytochrome P450, family 710, subfamily A, polypeptide 1 (CYP710A1)
2	15410461	15412038	AT2G36750	4.26513	UDP-glucosyl transferase 73C1 (UGT73C1)
2	15417489	15419154	AT2G36780	2.74377	UDP-Glycosyltransferase superfamily protein
2	15859238	15859907	AT2G37870	3.32076	Bifunctional inhibitor/lipid-transfer protein/seed storage 2S albumin superfamily protein
2	16018356	16019500	AT2G38250	3.57301	Homeodomain-like superfamily protein
2	16067395	16068291	AT2G38340	5.53231	Integrase-type DNA-binding superfamily protein
2	16108360	16110766	AT2G38470	2.75174	WRKY DNA-binding protein 33 (WRKY33)
2	16128377	16129158	AT2G38530	2.6367	lipid transfer protein 2 (LTP2)
2	16848437	16850487	AT2G40340	2.85702	DREB2C
2	16851594	16852068	AT2G40350	3.38261	Integrase-type DNA-binding superfamily protein
2	17137828	17139612	AT2G41100	2.34513	TOUCH 3 (TCH3)
2	17360485	17363788	AT2G41640	3.30158	Glycosyltransferase family 61 protein
2	17711031	17712330	AT2G42540	2.47928	cold-regulated 15a (COR15A)
2	18093769	18095025	AT2G43620	2.57809	Chitinase family protein
2	18495340	18496272	AT2G44840	3.44691	ethylene-responsive element binding factor 13 (ERF13)
2	18608823	18610574	AT2G45135	2.73011	RING/U-box superfamily protein
2	18736827	18741841	AT2G45460	2.13395	SMAD/FHA domain-containing protein
2	19502801	19503569	AT2G47520	3.67847	HYPOXIA RESPONSIVE ERF (ETHYLENE RESPONSE FACTOR) 2 (HRE2)
3	129137	130749	AT3G01345	6.72363	Expressed protein
3	229170	231105	AT3G01600	4.05838	NAC domain containing protein 44 (NAC044)
3	296053	299263	AT3G01830	3.89043	Calcium-binding EF-hand family protein
3	608459	610985	AT3G02810	4.13868	Protein kinase superfamily protein
3	2648508	2651160	AT3G08720	2.7522	Arabidopsis thaliana protein kinase 19 (ATPK19)
3	3946035	3946960	AT3G12410	3.21823	Polynucleotidyl transferase, ribonuclease H-like superfamily protein
3	4195785	4201265	AT3G13080	2.84847	multidrug resistance-associated protein 3 (MRP3)
3	5554257	5555603	AT3G16360	5.57141	HPT phosphotransmitter 4 (AHP4)
3	7275673	7278379	AT3G20810	3.75507	2-oxoglutarate (2OG) and Fe(II)-dependent oxygenase superfamily protein
3	8116334	8119388	AT3G22910	3.30729	ATPase E1-E2 type family protein / haloacid dehalogenase-like hydrolase family protein
3	8309208	8310826	AT3G23250	3.96733	myb domain protein 15 (MYB15)
3	9195502	9197124	AT3G25250	4.66634	AGC2-1
3	9409289	9410567	AT3G25780	2.67542	allene oxide cyclase 3 (AOC3)
3	10169241	10171230	AT3G27473	3.7584	Cysteine/Histidine-rich C1 domain family protein
3	10715622	10717329	AT3G28580	3.98761	P-loop containing nucleoside triphosphate hydrolases superfamily protein
3	10902326	10902515	AT3G28899	3.87972	unknown protein
3	11193658	11194993	AT3G29250	3.507	NAD(P)-binding Rossmann-fold superfamily protein
3	11478731	11479749	AT3G29639	5.98458	BEST Arabidopsis thaliana protein match is: SPOC domain / Transcription elongation factor S-II protein (TAIR:AT5G11430.1)
3	12445492	12448085	AT3G30770	4.04824	Eukaryotic aspartyl protease family protein
3	12593958	12600432	AT3G30842	5.77987	pleiotropic drug resistance 10 (PDR10)
3	14082794	14084346	AT3G33528	5.6994	unknown protein
3	14940113	14945291	AT3G42850	2.60427	Mevalonate/galactokinase family protein
3	16022835	16024487	AT3G44350	3.90243	NAC domain containing protein 61 (NAC061)
3	16632439	16634488	AT3G45330	3.86163	Concanavalin A-like lectin protein kinase family protein
3	16926215	16926850	AT3G46090	3.88934	ZAT7
3	17908191	17910525	AT3G48360	2.92549	BTB and TAZ domain protein 2 (BT2)
3	18929525	18931839	AT3G50930	3.69966	cytochrome BC1 synthesis (BCS1)
3	19664673	19666487	AT3G53040	4.03395	late embryogenesis abundant protein, putative / LEA protein, putative
3	19987578	19988269	AT3G53980	2.63001	Bifunctional inhibitor/lipid-transfer protein/seed storage 2S albumin superfamily protein
3	22192729	22196447	AT3G60100	3.12846	citrate synthase 5 (CSY5)
4	112704	113966	AT4G00250	3.73694	DNA-binding storekeeper protein-related transcriptional regulator
4	569147	570076	AT4G01380	4.39518	plastocyanin-like domain-containing protein
4	866235	868126	AT4G01985	4.23966	unknown protein
4	1032412	1035037	AT4G02330	2.5863	<a href="https://www.arabidopsis.org/servlets/TairObject?type=locus&name=ATPMEPCRB
4	2736134	2736584	AT4G05370	4.89968	BCS1 AAA-type ATPase
4	2737145	2737983	AT4G05380	6.22	P-loop containing nucleoside triphosphate hydrolases superfamily protein
4	4792672	4794109	AT4G07940	3.48547	Protein of unknown function (DUF3245)
4	6491016	6492476	AT4G10500	5.10191	2-oxoglutarate (2OG) and Fe(II)-dependent oxygenase superfamily protein
4	6593773	6594478	AT4G10695	3.99742	CDC68-related
4	7493715	7494234	AT4G12735	3.71413	unknown protein
4	7951490	7952781	AT4G13680	5.15233	Protein of unknown function (DUF295)
4	8279640	8283263	AT4G14370	3.07545	Disease resistance protein (TIR-NBS-LRR class) family
4	9345149	9349221	AT4G16590	3.51841	cellulose synthase-like A01 (CSLA01)
4	9759324	9760340	AT4G17500	2.55798	ethylene responsive element binding factor 1 (ERF-1)
4	9856295	9859288	AT4G17710	5.54514	homeodomain GLABROUS 4 (HDG4)
4	10421524	10423487	AT4G19030	3.76268	NOD26-like major intrinsic protein 1 (NLM1)
4	10665293	10667318	AT4G19570	3.62582	Chaperone DnaJ-domain superfamily protein
4	11436494	11439326	AT4G21490	3.27322	NAD(P)H dehydrogenase B3 (NDB3)
4	11577523	11584053	AT4G21820	2.2396	binding
4	12023914	12027421	AT4G22950	3.2088	AGAMOUS-like 19 (AGL19)
4	12030019	12033137	AT4G22960	5.16352	Protein of unknown function (DUF544)
4	12957833	12958714	AT4G25330	6.89706	unknown protein
4	14398053	14400198	AT4G29200	7.31859	Beta-galactosidase related protein
4	14828711	14830016	AT4G30290	3.11518	xyloglucan endotransglucosylase/hydrolase 19 (XTH19)
4	15383200	15385029	AT4G31800	3.8438	WRKY DNA-binding protein 18 (WRKY18)
4	17451927	17454760	AT4G37030	4.07742	unknown protein
4	18029195	18031333	AT4G38560	3.43684	Arabidopsis phospholipase-like protein (PEARLI 4) family
4	18366949	18368359	AT4G39500	3.85473	cytochrome P450, family 96, subfamily A, polypeptide 11 (CYP96A11)
4	18478928	18481343	AT4G39830	3.62077	Cupredoxin superfamily protein
5	1138558	1139476	AT5G04150	2.53395	BHLH101
5	2406067	2407330	AT5G07610	3.87369	F-box family protein
5	2650836	2652398	AT5G08240	3.26504	unknown protein
5	2949240	2950513	AT5G09470	3.39519	dicarboxylate carrier 3 (DIC3)
5	2970668	2972181	AT5G09570	6.66357	Cox19-like CHCH family protein
5	3358786	3359781	AT5G10625	3.03395	BEST Arabidopsis thaliana protein match is: flowering promoting factor 1 (TAIR:AT5G24860.1)
5	3377662	3378221	AT5G10695	2.19618	unknown protein
5	4670778	4672072	AT5G14490	6.31793	NAC domain containing protein 85 (NAC085)
5	4987436	4989182	AT5G15360	8.2863	unknown protein
5	4991346	4994826	AT5G15380	3.87299	domains rearranged methylase 1 (DRM1)
5	5579053	5580929	AT5G16980	2.44658	Zinc-binding dehydrogenase family protein
5	6040918	6042938	AT5G18270	3.55105	Arabidopsis NAC domain containing protein 87 (ANAC087)
5	6566302	6568806	AT5G19470	4.51124	nudix hydrolase homolog 24 (NUDT24)
5	7408776	7410102	AT5G22380	4.00995	NAC domain containing protein 90 (NAC090)
5	8251377	8262154	AT5G24280	3.83252	GAMMA-IRRADIATION AND MITOMYCIN C INDUCED 1 (GMI1)
5	8436375	8436862	AT5G24640	3.29401	unknown protein
5	8657625	8659322	AT5G25110	2.92131	CBL-interacting protein kinase 25 (CIPK25)
5	9050793	9054143	AT5G25930	2.37957	Protein kinase family protein with leucine-rich repeat domain
5	9147175	9148128	AT5G26170	3.64405	WRKY DNA-binding protein 50 (WRKY50)
5	9206374	9208136	AT5G26270	5.83026	unknown protein
5	9475681	9478751	AT5G26920	3.12805	Cam-binding protein 60-like G (CBP60G)
5	12981644	12982497	AT5G34830	3.51105	unknown protein
5	13592254	13593149	AT5G35375	3.9335	unknown protein
5	15107295	15108966	AT5G37940	3.90171	Zinc-binding dehydrogenase family protein
5	15363177	15364815	AT5G38386	3.53844	F-box/RNI-like superfamily protein
5	15657801	15658584	AT5G39110	4.97576	RmlC-like cupins superfamily protein
5	16334809	16335628	AT5G40800	2.27666	unknown protein
5	16688625	16693119	AT5G41740	3.28403	Disease resistance protein (TIR-NBS-LRR class) family
5	16693908	16698943	AT5G41750	3.32263	Disease resistance protein (TIR-NBS-LRR class) family
5	18207362	18209045	AT5G45095	2.26679	unknown protein
5	18505808	18506323	AT5G45630	2.64721	CONTAINS InterPro DOMAIN/s: Protein of unknown function DUF584 (InterPro:IPR007608)
5	18651323	18653892	AT5G45990	3.47722	crooked neck protein, putative / cell cycle protein, putative
5	18675034	18679146	AT5G46050	3.14158	peptide transporter 3 (PTR3)
5	19171861	19172823	AT5G47220	3.10692	ethylene responsive element binding factor 2 (ERF2)
5	20090775	20093346	AT5G49520	4.49043	WRKY DNA-binding protein 48 (WRKY48)
5	20646679	20648725	AT5G50770	3.79447	hydroxysteroid dehydrogenase 6 (HSD6)
5	20891162	20892211	AT5G51440	4.60295	HSP20-like chaperones superfamily protein
5	20927117	20931502	AT5G51530	3.04689	Ubiquitin carboxyl-terminal hydrolase-related protein
5	21161310	21165025	AT5G52070	3.00278	Agenet domain-containing protein
5	21196973	21199959	AT5G52170	4.45544	homeodomain GLABROUS 7 (HDG7)
5	21230352	21236554	AT5G52290	3.38097	SHORTAGE IN CHIASMATA 1 (SHOC1)
5	21472200	21473602	AT5G52940	2.42327	Protein of unknown function (DUF295)
5	21598865	21599942	AT5G53230	5.8559	Protein of unknown function (DUF295)
5	21601480	21602739	AT5G53240	6.48812	Protein of unknown function (DUF295)
5	21656733	21659262	AT5G53390	2.69028	O-acyltransferase (WSD1-like) family protein
5	22108272	22109379	AT5G54450	4.27666	Protein of unknown function (DUF295)
5	22158400	22159560	AT5G54550	6.4771	Protein of unknown function (DUF295)
5	22161133	22162216	AT5G54560	5.82327	Protein of unknown function (DUF295)
5	22227573	22230500	AT5G54710	2.39841	Ankyrin repeat family protein
5	22382274	22383392	AT5G55150	4.0045	Protein of unknown function (DUF295)
5	22419156	22420410	AT5G55270	4.82272	Protein of unknown function (DUF295)
5	22478711	22481148	AT5G55490	4.44735	gamete expressed protein 1 (GEX1)
5	23686770	23691053	AT5G58610	4.01825	PHD finger transcription factor, putative
5	23894403	23896619	AT5G59220	2.77142	highly ABA-induced PP2C gene 1 (HAI1)
5	23925084	23925852	AT5G59310	3.22282	lipid transfer protein 4 (LTP4)
5	23954933	23957151	AT5G59390	3.95661	XH/XS domain-containing protein
5	24252157	24254849	AT5G60250	4.109	zinc finger (C3HC4-type RING finger) family protein
5	24363590	24365528	AT5G60610	2.39724	F-box/RNI-like superfamily protein
5	25088693	25089620	AT5G62480	4.76327	glutathione S-transferase tau 9 (GSTU9)
5	25633535	25635781	AT5G64060	3.29882	NAC domain containing protein 103 (NAC103)
5	25654073	25656030	AT5G64110	3.36324	Peroxidase superfamily protein
5	26918792	26919949	AT5G67450	2.92181	zinc-finger protein 1 (ZF1)

## Sheet: PCGs_up_mail1 atxr5-6
List of Protein Coding Genes (PCGs) upregulated in mail1 atxr5 atxr6
Chromosome	Start	End	ID	Log2 fold change	Annotation
1	202135	204335	AT1G01560	3.16472	MAP kinase 11 (MPK11)
1	246410	248367	AT1G01680	3.92474	plant U-box 54 (PUB54)
1	497975	498516	AT1G02450	2.47806	NIM1-interacting 1 (NIMIN1)
1	511764	513624	AT1G02470	3.11164	Polyketide cyclase/dehydrase and lipid transport superfamily protein
1	630504	633259	AT1G02850	3.50434	beta glucosidase 11 (BGLU11)
1	658656	659771	AT1G02920	4.4193	glutathione S-transferase 7 (GSTF7)
1	661176	662456	AT1G02930	4.60576	glutathione S-transferase 6 (GSTF6)
1	663078	664128	AT1G02940	3.86221	glutathione S-transferase (class phi) 5 (GSTF5)
1	873183	874935	AT1G03495	3.14983	HXXXD-type acyl-transferase family protein
1	911435	911759	AT1G03660	2.53031	Ankyrin-repeat containing protein
1	976096	977761	AT1G03850	2.80275	Glutaredoxin family protein
1	1009541	1011056	AT1G03940	3.25899	HXXXD-type acyl-transferase family protein
1	1262122	1272376	AT1G04600	3.95818	myosin XI A (XIA)
1	1618601	1623452	AT1G05490	3.63298	chromatin remodeling 31 (chr31)
1	1703091	1704691	AT1G05680	3.58202	Uridine diphosphate glycosyltransferase 74E2 (UGT74E2)
1	1775642	1778553	AT1G05880	4.03607	ARIADNE 12 (ARI12)
1	1935292	1936819	AT1G06350	3.87217	Fatty acid desaturase family protein
1	2304765	2305031	AT1G07500	6.26822	unknown protein
1	2344389	2346842	AT1G07620	2.7351	ATOBGM
1	2442621	2443632	AT1G07900	3.98186	LOB domain-containing protein 1 (LBD1)
1	2663026	2665343	AT1G08440	2.59054	Aluminium activated malate transporter family protein
1	2929216	2931841	AT1G09080	6.87139	BIP3
1	3230449	3233109	AT1G09932	3.02418	Phosphoglycerate mutase family protein
1	3275890	3278697	AT1G10040	2.30971	alpha/beta-Hydrolases superfamily protein
1	3390321	3392571	AT1G10340	3.11976	Ankyrin repeat family protein
1	3496927	3499439	AT1G10586	5.297	basic helix-loop-helix (bHLH) DNA-binding superfamily protein
1	3703671	3709302	AT1G11100	2.61741	SNF2 domain-containing protein / helicase domain-containing protein / zinc finger protein-related
1	4137532	4140028	AT1G12200	2.09321	Flavin-binding monooxygenase family protein
1	4567934	4570598	AT1G13330	2.40753	Arabidopsis Hop2 homolog (AHP2)
1	4569447	4571118	AT1G13340	2.67268	Regulator of Vps4 activity in the MVB pathway protein
1	4620227	4621580	AT1G13470	4.84182	Protein of unknown function (DUF1262)
1	4622633	4624070	AT1G13480	2.72716	Protein of unknown function (DUF1262)
1	4631777	4633248	AT1G13520	5.20479	Protein of unknown function (DUF1262)
1	4739872	4741038	AT1G13830	2.47197	Carbohydrate-binding X8 domain superfamily protein
1	4833517	4835089	AT1G14120	2.54682	2-oxoglutarate (2OG) and Fe(II)-dependent oxygenase superfamily protein
1	4956256	4958076	AT1G14480	2.35242	Ankyrin repeat family protein
1	5132534	5133716	AT1G14880	3.96839	PLANT CADMIUM RESISTANCE 1 (PCR1)
1	5331857	5338326	AT1G15520	5.13996	pleiotropic drug resistance 12 (PDR12)
1	5612149	5613867	AT1G16420	3.3326	metacaspase 8 (MC8)
1	5869845	5870840	AT1G17170	2.28003	glutathione S-transferase TAU 24 (GSTU24)
1	5955487	5957212	AT1G17380	4.16399	jasmonate-zim-domain protein 5 (JAZ5)
1	6100963	6105265	AT1G17745	2.47796	D-3-phosphoglycerate dehydrogenase
1	6135802	6138432	AT1G17830	2.45814	Protein of unknown function (DUF789)
1	6180895	6183806	AT1G17960	3.02406	Threonyl-tRNA synthetase
1	6450593	6453114	AT1G18710	2.8415	myb domain protein 47 (MYB47)
1	6650528	6653078	AT1G19250	6.82378	flavin-dependent monooxygenase 1 (FMO1)
1	6826996	6830063	AT1G19750	2.56401	Transducin/WD40 repeat-like superfamily protein
1	6996209	6997943	AT1G20180	2.60816	Protein of unknown function (DUF677)
1	7043712	7044592	AT1G20350	3.91719	translocase inner membrane subunit 17-1 (TIM17-1)
1	7203301	7208998	AT1G20750	7.12535	RAD3-like DNA-binding helicase protein
1	7395227	7396773	AT1G21120	2.75556	O-methyltransferase family protein
1	7434302	7436830	AT1G21240	5.92767	wall associated kinase 3 (WAK3)
1	7453235	7455009	AT1G21310	3.94579	extensin 3 (EXT3)
1	7534153	7534789	AT1G21520	2.30017	unknown protein
1	7542829	7543077	AT1G21528	4.88478	unknown protein
1	7934161	7935382	AT1G22480	4.60963	Cupredoxin superfamily protein
1	8196446	8198331	AT1G23110	2.55366	unknown protein
1	8516237	8519734	AT1G24070	3.55254	cellulose synthase-like A10 (CSLA10)
1	8523246	8524929	AT1G24095	2.61489	Putative thiol-disulphide oxidoreductase DCC
1	8536044	8537387	AT1G24140	3.01071	Matrixin family protein
1	9126736	9128528	AT1G26380	4.9313	FAD-binding Berberine family protein
1	9130016	9131779	AT1G26390	5.24772	FAD-binding Berberine family protein
1	9138674	9140439	AT1G26410	5.1009	FAD-binding Berberine family protein
1	9141566	9143304	AT1G26420	4.40857	FAD-binding Berberine family protein
1	9189623	9190709	AT1G26590	2.26324	C2H2-like zinc finger protein
1	9359681	9361833	AT1G26970	5.10349	Protein kinase superfamily protein
1	9643350	9647376	AT1G27720	4.42802	TBP-associated factor 4B (TAF4B)
1	9714135	9715044	AT1G27890	4.56785	Polynucleotidyl transferase, ribonuclease H-like superfamily protein
1	10013473	10014073	AT1G28480	3.53482	GRX480
1	10355702	10356482	AT1G29640	4.09183	Protein of unknown function, DUF584
1	10454481	10455785	AT1G29860	2.49696	WRKY DNA-binding protein 71 (WRKY71)
1	10550946	10553215	AT1G30080	2.86994	Glycosyl hydrolase superfamily protein
1	10606209	10607810	AT1G30160	3.20774	Protein of unknown function (DUF295)
1	10607887	10609618	AT1G30170	8.2256	Protein of unknown function (DUF295)
1	10632820	10635471	AT1G30220	3.25068	inositol transporter 2 (INT2)
1	10719168	10720758	AT1G30370	2.73706	alpha/beta-Hydrolases superfamily protein
1	10788225	10790125	AT1G30475	2.73469	FUNCTIONS IN: molecular_function unknown
1	10876852	10879017	AT1G30660	3.5213	nucleic acid binding
1	10918277	10920677	AT1G30760	3.71729	FAD-binding Berberine family protein
1	11181710	11185344	AT1G31280	2.38844	argonaute 2 (AGO2)
1	11666976	11668690	AT1G32350	4.44943	alternative oxidase 1D (AOX1D)
1	11776764	11777557	AT1G32570	3.63886	unknown protein
1	11865342	11866950	AT1G32770	4.82747	NAC domain containing protein 12 (NAC012)
1	11911678	11913947	AT1G32870	2.11605	NAC domain protein 13 (NAC13)
1	11925425	11926908	AT1G32910	3.97507	HXXXD-type acyl-transferase family protein
1	11945306	11948650	AT1G32960	5.96714	SBT3.3
1	11964775	11966276	AT1G33030	4.47832	O-methyltransferase family protein
1	12168767	12172005	AT1G33560	2.1467	ACTIVATED DISEASE RESISTANCE 1 (ADR1)
1	12227278	12228460	AT1G33730	4.95989	cytochrome P450, family 76, subfamily C, polypeptide 5 (CYP76C5)
1	12333045	12339182	AT1G33950	4.24602	Avirulence induced gene (AIG1) family protein
1	12346231	12348513	AT1G33960	5.53252	AVRRPT2-INDUCED GENE 1 (AIG1)
1	12448566	12451287	AT1G34180	4.32902	NAC domain containing protein 16 (NAC016)
1	12584586	12587570	AT1G34420	3.6538	leucine-rich repeat transmembrane protein kinase family protein
1	12917148	12917763	AT1G35230	4.36531	arabinogalactan protein 5 (AGP5)
1	13220939	13224681	AT1G35710	4.26495	Protein kinase family protein with leucine-rich repeat domain
1	13227323	13229796	AT1G35730	2.30673	pumilio 9 (PUM9)
1	13454495	13456331	AT1G36060	3.05668	Integrase-type DNA-binding superfamily protein
1	13545964	13558492	AT1G36180	3.82128	acetyl-CoA carboxylase 2 (ACC2)
1	13836130	13836954	AT1G36622	3.9615	unknown protein
1	13867567	13869490	AT1G36675	4.70754	glycine-rich protein
1	16655883	16657658	AT1G43910	3.85541	P-loop containing nucleoside triphosphate hydrolases superfamily protein
1	16787507	16789318	AT1G44130	5.39966	Eukaryotic aspartyl protease family protein
1	17074941	17076330	AT1G45145	3.57718	thioredoxin H-type 5 (TRX5)
1	17183549	17186534	AT1G45616	3.45458	receptor like protein 6 (RLP6)
1	17643975	17647035	AT1G47890	6.51348	receptor like protein 7 (RLP7)
1	17691833	17693867	AT1G47980	4.06474	unknown protein
1	18250042	18251038	AT1G49330	3.26282	hydroxyproline-rich glycoprotein family protein
1	19252846	19256783	AT1G51850	3.24115	Leucine-rich repeat protein kinase family protein
1	19257633	19261479	AT1G51860	4.08627	Leucine-rich repeat protein kinase family protein
1	19274657	19278528	AT1G51890	4.68743	Leucine-rich repeat protein kinase family protein
1	19294228	19294579	AT1G51920	4.68524	unknown protein
1	19333158	19336115	AT1G52000	4.15954	Mannose-binding lectin superfamily protein
1	19345939	19349088	AT1G52030	4.01587	myrosinase-binding protein 2 (MBP2)
1	19350374	19352782	AT1G52040	4.7096	myrosinase-binding protein 1 (MBP1)
1	19383121	19385602	AT1G52100	2.49246	Mannose-binding lectin superfamily protein
1	19386788	19389740	AT1G52110	6.11935	Mannose-binding lectin superfamily protein
1	19481187	19482674	AT1G52315	2.64608	Regulator of Vps4 activity in the MVB pathway protein
1	19515142	19518411	AT1G52400	3.89729	beta glucosidase 18 (BGLU18)
1	19520727	19525624	AT1G52410	3.46036	TSK-associating protein 1 (TSA1)
1	19786899	19789029	AT1G53100	2.79788	Core-2/I-branching beta-1,6-N-acetylglucosaminyltransferase family protein
1	19963046	19964712	AT1G53480	7.73768	MTO 1 RESPONDING DOWN 1 (MRD1)
1	20011428	20011925	AT1G53620	3.79982	unknown protein
1	20014409	20014923	AT1G53625	2.48232	unknown protein
1	20154168	20156419	AT1G54000	2.4152	GDSL-like Lipase/Acylhydrolase superfamily protein
1	20161669	20163748	AT1G54020	5.58586	GDSL-like Lipase/Acylhydrolase superfamily protein
1	20217335	20219452	AT1G54160	3.16654	nuclear factor Y, subunit A5 (NF-YA5)
1	20262765	20267821	AT1G54280	3.82348	ATPase E1-E2 type family protein / haloacid dehalogenase-like hydrolase family protein
1	20852323	20856122	AT1G55790	4.50452	FUNCTIONS IN: metal ion binding
1	20966527	20967144	AT1G56060	3.40722	unknown protein
1	21167588	21173632	AT1G56510	2.2895	WHITE RUST RESISTANCE 4 (WRR4)
1	21233594	21235137	AT1G56650	2.88021	production of anthocyanin pigment 1 (PAP1)
1	21345638	21346157	AT1G57630	4.18841	Toll-Interleukin-Resistance (TIR) domain family protein
1	21351290	21354311	AT1G57650	3.67726	ATP binding
1	21564110	21565171	AT1G58225	3.90004	unknown protein
1	21701184	21704255	AT1G58410	2.45953	Disease resistance protein (CC-NBS-LRR class) family
1	22032312	22033297	AT1G59865	3.73295	unknown protein
1	22061082	22061481	AT1G59930	3.51582	MADS-box family protein
1	22278974	22280586	AT1G60470	3.47507	galactinol synthase 4 (GolS4)
1	22516601	22518287	AT1G61110	3.95354	NAC domain containing protein 25 (NAC025)
1	22523636	22528811	AT1G61120	4.92634	terpene synthase 04 (TPS04)
1	22733471	22736509	AT1G61610	3.06365	S-locus lectin protein kinase family protein
1	22824439	22826774	AT1G61800	4.56418	glucose-6-phosphate/phosphate translocator 2 (GPT2)
1	22989549	22990341	AT1G62225	5.29474	unknown protein
1	23443687	23447354	AT1G63210	3.99599	Transcription elongation factor Spt6
1	23796718	23801725	AT1G64110	3.72132	P-loop containing nucleoside triphosphate hydrolases superfamily protein
1	23814009	23814839	AT1G64160	3.5968	Disease resistance-responsive (dirigent-like protein) family protein
1	24218469	24222789	AT1G65200	3.29982	Ubiquitin carboxyl-terminal hydrolase-related protein
1	24230866	24233349	AT1G65240	2.28659	Eukaryotic aspartyl protease family protein
1	24357866	24358616	AT1G65500	4.57768	unknown protein
1	24391678	24395360	AT1G65610	3.88345	KORRIGAN 2 (KOR2)
1	24431429	24432953	AT1G65690	3.9166	Late embryogenesis abundant (LEA) hydroxyproline-rich glycoprotein family
1	24468931	24472329	AT1G65790	2.31121	receptor kinase 1 (RK1)
1	24512456	24514659	AT1G65890	2.82747	acyl activating enzyme 12 (AAE12)
1	24557371	24558322	AT1G65970	3.43733	thioredoxin-dependent peroxidase 2 (TPX2)
1	24706511	24709785	AT1G66280	4.81918	BGLU22
1	24753633	24754604	AT1G66370	4.07773	myb domain protein 113 (MYB113)
1	24848319	24849364	AT1G66600	5.79132	ABA overly sensitive mutant 3 (ABO3)
1	24873290	24874758	AT1G66700	5.80647	PXMT1
1	24909212	24911485	AT1G66780	4.05531	MATE efflux family protein
1	24946927	24955611	AT1G66880	2.54919	Protein kinase superfamily protein
1	24978204	24984619	AT1G66950	3.26282	pleiotropic drug resistance 11 (PDR11)
1	24984940	24989797	AT1G66960	5.48618	Terpenoid cyclases family protein
1	25004108	25007647	AT1G67000	2.25117	Protein kinase superfamily protein
1	25011007	25012987	AT1G67020	2.49341	unknown protein
1	25145586	25150558	AT1G67220	5.9516	histone acetyltransferase of the CBP family 2 (HAC2)
1	25405579	25406372	AT1G67760	2.92777	TCP-1/cpn60 chaperonin family protein
1	25473543	25474140	AT1G67920	2.87265	unknown protein
1	25487713	25489231	AT1G67980	3.7188	caffeoyl-CoA 3-O-methyltransferase (CCOAMT)
1	25562117	25563948	AT1G68200	3.85188	Zinc finger C-x8-C-x5-C-x3-H type family protein
1	25596670	25598438	AT1G68290	4.5213	endonuclease 2 (ENDO 2)
1	25621677	25622412	AT1G68360	2.57926	C2H2 and C2HC zinc fingers superfamily protein
1	25765946	25767240	AT1G68620	3.59878	alpha/beta-Hydrolases superfamily protein
1	25921452	25925845	AT1G68940	2.44832	Armadillo/beta-catenin-like repeat family protein
1	26039047	26040720	AT1G69260	2.34553	ABI five binding protein (AFP1)
1	26054307	26058105	AT1G69310	2.6791	WRKY DNA-binding protein 57 (WRKY57)
1	26226865	26228580	AT1G69720	2.34655	heme oxygenase 3 (HO3)
1	26321478	26322993	AT1G69880	3.74271	thioredoxin H-type 8 (TH8)
1	26337496	26338795	AT1G69930	3.79257	glutathione S-transferase TAU 11 (GSTU11)
1	26409742	26411801	AT1G70130	5.43322	Concanavalin A-like lectin protein kinase family protein
1	26548951	26550520	AT1G70440	6.36179	similar to RCD one 3 (SRO3)
1	26752688	26755359	AT1G70950	3.14232	TPX2 (targeting protein for Xklp2) protein family
1	26899783	26901789	AT1G71380	5.33395	cellulase 3 (CEL3)
1	26906452	26908807	AT1G71390	4.96079	receptor like protein 11 (RLP11)
1	26939566	26942952	AT1G71530	2.55531	Protein kinase superfamily protein
1	26990524	26994259	AT1G71770	2.15415	poly(A)-binding protein 5 (PAB5)
1	27198432	27199444	AT1G72260	8.17244	thionin 2.1 (THI2.1)
1	27211844	27214665	AT1G72280	2.69958	endoplasmic reticulum oxidoreductins 1 (ERO1)
1	27314931	27316669	AT1G72540	2.52641	Protein kinase superfamily protein
1	27547273	27548190	AT1G73260	3.07633	kunitz trypsin inhibitor 1 (KTI1)
1	27567517	27568186	AT1G73325	4.6464	Kunitz family trypsin and protease inhibitor protein
1	27745426	27749178	AT1G73805	2.76806	Calmodulin binding protein-like
1	27752399	27755297	AT1G73810	3.03157	Core-2/I-branching beta-1,6-N-acetylglucosaminyltransferase family protein
1	27954230	27958114	AT1G74360	2.5288	Leucine-rich repeat protein kinase family protein
1	28023626	28024726	AT1G74590	5.05577	glutathione S-transferase TAU 10 (GSTU10)
1	28177702	28178940	AT1G75040	3.49336	pathogenesis-related gene 5 (PR5)
1	28765323	28765803	AT1G76640	4.62751	Calcium-binding EF-hand family protein
1	28822185	28823673	AT1G76790	2.80579	O-methyltransferase family protein
1	28920456	28920956	AT1G76960	3.45012	unknown protein
1	29074887	29077390	AT1G77380	3.7328	amino acid permease 3 (AAP3)
1	29126649	29129612	AT1G77510	2.27736	PDI-like 1-2 (PDIL1-2)
1	29329734	29333146	AT1G78000	2.17461	sulfate transporter 1
1	29786494	29787802	AT1G79180	2.31175	myb domain protein 63 (MYB63)
1	29979972	29982773	AT1G79680	3.17611	WALL ASSOCIATED KINASE (WAK)-LIKE 10 (WAKL10)
1	30135380	30136956	AT1G80110	2.10299	phloem protein 2-B11 (PP2-B11)
1	30139100	30140204	AT1G80120	2.36082	Protein of unknown function (DUF567)
1	30140960	30142646	AT1G80130	3.43321	Tetratricopeptide repeat (TPR)-like superfamily protein
1	30370571	30372670	AT1G80820	2.95273	cinnamoyl coa reductase (CCR2)
2	273916	274820	AT2G01610	2.90822	Plant invertase/pectin methylesterase inhibitor superfamily protein
2	538249	539055	AT2G02120	5.72159	PDF2.1
2	606181	607839	AT2G02300	4.29983	phloem protein 2-B5 (PP2-B5)
2	851163	852222	AT2G02930	2.79368	glutathione S-transferase F3 (GSTF3)
2	940743	941076	AT2G03130	5.47523	Ribosomal protein L12/ ATP-dependent Clp protease adaptor protein ClpS family protein
2	972916	973375	AT2G03230	4.0983	GCK domain-containing protein
2	1334511	1336489	AT2G04040	2.7407	TX1
2	1337385	1339270	AT2G04050	5.70395	MATE efflux family protein
2	1353754	1355790	AT2G04070	4.02475	MATE efflux family protein
2	1376889	1379130	AT2G04100	2.57182	MATE efflux family protein
2	1543319	1545462	AT2G04450	2.96711	nudix hydrolase homolog 6 (NUDT6)
2	1564165	1565106	AT2G04495	4.30975	unknown protein
2	1573636	1574478	AT2G04515	3.43375	unknown protein
2	1966815	1968037	AT2G05380	2.42585	glycine-rich protein 3 short isoform (GRP3S)
2	4335136	4335909	AT2G10975	4.48299	unknown protein
2	4728071	4728239	AT2G11778	6.52543	unknown protein
2	5069589	5072533	AT2G12480	2.30879	serine carboxypeptidase-like 43 (SCPL43)
2	5736569	5737847	AT2G13770	4.07404	CONTAINS InterPro DOMAIN/s: Putative harbinger transposase-derived nuclease (InterPro:IPR006912)
2	5768445	5772259	AT2G13810	5.24801	AGD2-like defense response protein 1 (ALD1)
2	5934555	5936371	AT2G14100	3.27225	cytochrome P450, family 705, subfamily A, polypeptide 13 (CYP705A13)
2	6213971	6215901	AT2G14560	3.8511	LATE UPREGULATED IN RESPONSE TO HYALOPERONOSPORA PARASITICA (LURP1)
2	6225534	6226224	AT2G14580	5.06374	basic pathogenesis-related protein 1 (PRB1)
2	6241703	6242463	AT2G14610	7.05061	pathogenesis-related gene 1 (PR1)
2	6761634	6763500	AT2G15490	4.76814	UDP-glycosyltransferase 73B4 (UGT73B4)
2	6873544	6874741	AT2G15780	4.50452	Cupredoxin superfamily protein
2	7682382	7684083	AT2G17690	6.77318	SUPPRESSOR OF DRM1 DRM2 CMT3 (SDC)
2	7706895	7707861	AT2G17740	2.55107	Cysteine/Histidine-rich C1 domain family protein
2	7829034	7830580	AT2G18000	3.37524	TBP-associated factor 14 (TAF14)
2	7845922	7846884	AT2G18050	4.44449	histone H1-3 (HIS1-3)
2	7914304	7915872	AT2G18190	4.67123	P-loop containing nucleoside triphosphate hydrolases superfamily protein
2	7917504	7919277	AT2G18193	7.52302	P-loop containing nucleoside triphosphate hydrolases superfamily protein
2	8073199	8074982	AT2G18600	3.32273	Ubiquitin-conjugating enzyme family protein
2	8090657	8091656	AT2G18660	5.54561	plant natriuretic peptide A (PNP-A)
2	8097419	8098827	AT2G18690	2.75798	unknown protein
2	8114919	8116811	AT2G18720	2.12085	Translation elongation factor EF1A/initiation factor IF2gamma family protein
2	8326048	8329944	AT2G19190	3.04509	FLG22-induced receptor-like kinase 1 (FRK1)
2	8695373	8696643	AT2G20142	3.31555	Toll-Interleukin-Resistance (TIR) domain family protein
2	8953251	8955761	AT2G20800	5.1993	NAD(P)H dehydrogenase B4 (NDB4)
2	9179409	9182356	AT2G21450	3.01631	chromatin remodeling 34 (CHR34)
2	9254458	9255625	AT2G21640	3.07931	unknown protein
2	9291035	9291669	AT2G21780	3.29982	unknown protein
2	9315217	9318238	AT2G21850	2.32479	Cysteine/Histidine-rich C1 domain family protein
2	9672143	9673928	AT2G22750	5.33502	basic helix-loop-helix (bHLH) DNA-binding superfamily protein
2	9798842	9802674	AT2G23010	3.24328	serine carboxypeptidase-like 9 (SCPL9)
2	9903214	9903845	AT2G23270	2.80879	unknown protein
2	10143645	10144511	AT2G23830	4.31764	PapD-like superfamily protein
2	10315514	10317353	AT2G24255	7.71627	unknown protein
2	10582829	10585216	AT2G24850	5.9452	tyrosine aminotransferase 3 (TAT3)
2	10629736	10631413	AT2G25000	3.03153	WRKY DNA-binding protein 60 (WRKY60)
2	10755523	10757772	AT2G25260	2.53029	unknown protein
2	10826734	10829402	AT2G25440	6.00335	receptor like protein 20 (RLP20)
2	10838419	10841881	AT2G25470	3.77148	receptor like protein 21 (RLP21)
2	11226614	11228057	AT2G26380	4.1905	Leucine-rich repeat (LRR) family protein
2	11231799	11233295	AT2G26400	3.21422	acireductone dioxygenase 3 (ARD3)
2	11773250	11774681	AT2G27550	3.62636	centroradialis (ATC)
2	12186568	12188142	AT2G28500	2.46101	LOB domain-containing protein 11 (LBD11)
2	12501091	12504912	AT2G29100	3.79379	glutamate receptor 2.9 (GLR2.9)
2	12600913	12602556	AT2G29350	5.00695	senescence-associated gene 13 (SAG13)
2	12620059	12621148	AT2G29440	3.4947	glutathione S-transferase tau 6 (GSTU6)
2	12626535	12627678	AT2G29460	4.93107	glutathione S-transferase tau 4 (GSTU4)
2	12903235	12905198	AT2G30250	2.6238	WRKY DNA-binding protein 25 (WRKY25)
2	12936978	12938834	AT2G30360	2.60839	SOS3-interacting protein 4 (SIP4)
2	13058249	13061673	AT2G30660	4.83394	ATP-dependent caseinolytic (Clp) protease/crotonase family protein
2	13099335	13101413	AT2G30750	4.78654	cytochrome P450, family 71, subfamily A, polypeptide 12 (CYP71A12)
2	13109793	13112011	AT2G30770	6.41247	cytochrome P450, family 71, subfamily A, polypeptide 13 (CYP71A13)
2	13286720	13288176	AT2G31180	2.28302	myb domain protein 14 (MYB14)
2	13546595	13549536	AT2G31865	3.53139	poly(ADP-ribose) glycohydrolase 2 (PARG2)
2	13554893	13556977	AT2G31880	2.25081	SUPPRESSOR OF BIR1 1 (SOBIR1)
2	13655626	13657175	AT2G32140	2.75327	transmembrane receptors
2	13859768	13862614	AT2G32680	5.11514	receptor like protein 23 (RLP23)
2	13927698	13929713	AT2G32830	3.5044	phosphate transporter 1
2	14013873	14016516	AT2G33020	6.58927	receptor like protein 24 (RLP24)
2	14032014	14034237	AT2G33080	5.42851	receptor like protein 28 (RLP28)
2	14036318	14040044	AT2G33100	4.30879	cellulose synthase-like D1 (CSLD1)
2	14086941	14096914	AT2G33240	2.42379	myosin XI D (XID)
2	14454638	14457213	AT2G34230	2.22383	Protein with domains of unknown function (DUF627 and DUF629)
2	14539478	14541406	AT2G34500	4.49599	cytochrome P450, family 710, subfamily A, polypeptide 1 (CYP710A1)
2	14740467	14743417	AT2G34940	2.60281	VACUOLAR SORTING RECEPTOR 5 (VSR5)
2	14783290	14784710	AT2G35070	2.6993	unknown protein
2	15104760	15106088	AT2G35950	2.40733	embryo sac development arrest 12 (EDA12)
2	15110587	15111471	AT2G35980	4.55319	YELLOW-LEAF-SPECIFIC GENE 9 (YLS9)
2	15148258	15151575	AT2G36080	2.29949	AP2/B3-like transcriptional factor family protein
2	15204763	15207528	AT2G36270	2.58887	ABA INSENSITIVE 5 (ABI5)
2	15356833	15358612	AT2G36640	3.83787	embryonic cell protein 63 (ECP63)
2	15410461	15412038	AT2G36750	3.94607	UDP-glucosyl transferase 73C1 (UGT73C1)
2	15417489	15419154	AT2G36780	6.30698	UDP-Glycosyltransferase superfamily protein
2	15623990	15626940	AT2G37210	2.53921	lysine decarboxylase family protein
2	15679114	15683217	AT2G37370	3.37402	unknown protein
2	15859238	15859907	AT2G37870	3.54628	Bifunctional inhibitor/lipid-transfer protein/seed storage 2S albumin superfamily protein
2	16012534	16014753	AT2G38240	3.15496	2-oxoglutarate (2OG) and Fe(II)-dependent oxygenase superfamily protein
2	16018356	16019500	AT2G38250	4.01285	Homeodomain-like superfamily protein
2	16067395	16068291	AT2G38340	6.27808	Integrase-type DNA-binding superfamily protein
2	16128377	16129158	AT2G38530	3.185	lipid transfer protein 2 (LTP2)
2	16298226	16299202	AT2G39030	5.57623	Acyl-CoA N-acyltransferases (NAT) superfamily protein
2	16419595	16421852	AT2G39330	3.67969	jacalin-related lectin 23 (JAL23)
2	16851594	16852068	AT2G40350	3.18524	Integrase-type DNA-binding superfamily protein
2	16997176	16999277	AT2G40740	2.86653	WRKY DNA-binding protein 55 (WRKY55)
2	17296811	17298731	AT2G41480	2.72987	Peroxidase superfamily protein
2	17436528	17438040	AT2G41800	5.66672	FUNCTIONS IN: molecular_function unknown
2	17640797	17641790	AT2G42360	2.84182	RING/U-box superfamily protein
2	17880614	17882636	AT2G43000	3.81496	NAC domain containing protein 42 (NAC042)
2	18067171	18067802	AT2G43510	3.5703	trypsin inhibitor protein 1 (TI1)
2	18070055	18070718	AT2G43530	2.35711	Scorpion toxin-like knottin superfamily protein
2	18076223	18077463	AT2G43570	6.29899	chitinase, putative (CHI)
2	18093769	18095025	AT2G43620	3.67998	Chitinase family protein
2	18112588	18114583	AT2G43690	2.3188	Concanavalin A-like lectin protein kinase family protein
2	18305200	18306251	AT2G44290	2.61502	Bifunctional inhibitor/lipid-transfer protein/seed storage 2S albumin superfamily protein
2	18323460	18324428	AT2G44380	2.14783	Cysteine/Histidine-rich C1 domain family protein
2	18606409	18607853	AT2G45130	3.29379	SPX domain gene 3 (SPX3)
2	18644083	18646447	AT2G45220	5.47942	Plant invertase/pectin methylesterase inhibitor superfamily
2	18736827	18741841	AT2G45460	2.29187	SMAD/FHA domain-containing protein
2	18847006	18847821	AT2G45760	3.25087	BON association protein 2 (BAP2)
2	18961402	18962376	AT2G46150	2.60809	Late embryogenesis abundant (LEA) hydroxyproline-rich glycoprotein family
2	19000190	19003403	AT2G46270	3.19941	G-box binding factor 3 (GBF3)
2	19043413	19044826	AT2G46400	3.17102	WRKY DNA-binding protein 46 (WRKY46)
2	19058129	19061436	AT2G46430	2.53154	cyclic nucleotide gated channel 3 (CNGC3)
2	19220726	19222916	AT2G46770	3.95899	EMBRYO DEFECTIVE 2301 (EMB2301)
2	19264572	19266446	AT2G46880	3.86259	purple acid phosphatase 14 (PAP14)
2	19309867	19315241	AT2G47000	2.31288	ATP binding cassette subfamily B4 (ABCB4)
2	19317125	19319397	AT2G47010	2.16275	unknown protein
2	19349535	19350539	AT2G47130	4.30783	NAD(P)-binding Rossmann-fold superfamily protein
2	19545827	19550905	AT2G47680	2.7713	zinc finger (CCCH type) helicase family protein
2	19570048	19571034	AT2G47780	3.17712	Rubber elongation factor protein (REF)
3	129137	130749	AT3G01345	4.66747	Expressed protein
3	159465	162837	AT3G01420	4.7035	DOX1
3	229170	231105	AT3G01600	4.65625	NAC domain containing protein 44 (NAC044)
3	296053	299263	AT3G01830	4.94271	Calcium-binding EF-hand family protein
3	512311	513027	AT3G02480	3.07255	Late embryogenesis abundant protein (LEA) family protein
3	608459	610985	AT3G02810	4.63886	Protein kinase superfamily protein
3	1109117	1112188	AT3G04220	2.38158	Disease resistance protein (TIR-NBS-LRR class) family
3	1676545	1678932	AT3G05690	2.26944	nuclear factor Y, subunit A2 (NF-YA2)
3	2070387	2073800	AT3G06630	2.13153	protein kinase family protein
3	2489386	2491087	AT3G07800	2.61496	Thymidine kinase
3	2648508	2651160	AT3G08720	2.54797	Arabidopsis thaliana protein kinase 19 (ATPK19)
3	2737536	2740530	AT3G08970	3.09319	ATERDJ3A
3	3056374	3059148	AT3G09940	3.67311	monodehydroascorbate reductase (MDHAR)
3	3061951	3063594	AT3G09960	3.29982	Calcineurin-like metallo-phosphoesterase superfamily protein
3	3145578	3146199	AT3G10185	3.39907	Gibberellin-regulated family protein
3	3271489	3274030	AT3G10500	2.75705	NAC domain containing protein 53 (NAC053)
3	3450495	3453683	AT3G11010	3.89715	receptor like protein 34 (RLP34)
3	3470439	3473312	AT3G11080	3.15872	receptor like protein 35 (RLP35)
3	3504203	3507113	AT3G11180	3.09231	2-oxoglutarate (2OG) and Fe(II)-dependent oxygenase superfamily protein
3	3556704	3558269	AT3G11340	5.81011	UDP-Glycosyltransferase superfamily protein
3	3946035	3946960	AT3G12410	4.01756	Polynucleotidyl transferase, ribonuclease H-like superfamily protein
3	4109374	4110648	AT3G12910	4.71595	NAC (No Apical Meristem) domain transcriptional regulator superfamily protein
3	4195785	4201265	AT3G13080	3.20122	multidrug resistance-associated protein 3 (MRP3)
3	4203012	4208171	AT3G13090	3.1412	multidrug resistance-associated protein 8 (MRP8)
3	4208734	4214173	AT3G13100	2.66716	multidrug resistance-associated protein 7 (MRP7)
3	4374235	4374712	AT3G13433	4.73377	unknown protein
3	4449373	4450811	AT3G13610	6.26785	2-oxoglutarate (2OG) and Fe(II)-dependent oxygenase superfamily protein
3	4576743	4578027	AT3G13890	5.18259	myb domain protein 26 (MYB26)
3	4604148	4605425	AT3G13950	4.28732	unknown protein
3	5133605	5135902	AT3G15240	3.16831	Serine/threonine-protein kinase WNK (With No Lysine)-related
3	5249111	5249754	AT3G15518	4.787	unknown protein
3	5554257	5555603	AT3G16360	5.35348	HPT phosphotransmitter 4 (AHP4)
3	5581662	5583187	AT3G16430	2.29982	jacalin-related lectin 31 (JAL31)
3	5595928	5599224	AT3G16470	2.80552	JASMONATE RESPONSIVE 1 (JR1)
3	6045001	6048488	AT3G17690	3.25543	cyclic nucleotide gated channel 19 (CNGC19)
3	6258066	6258417	AT3G18250	4.65204	Putative membrane lipoprotein
3	6722988	6725027	AT3G19390	2.50452	Granulin repeat cysteine protease family protein
3	7105370	7107225	AT3G20370	3.56087	TRAF-like family protein
3	7275673	7278379	AT3G20810	3.77116	2-oxoglutarate (2OG) and Fe(II)-dependent oxygenase superfamily protein
3	7388366	7389974	AT3G21080	2.84638	ABC transporter-related
3	7581958	7582793	AT3G21520	4.4856	DUF679 domain membrane protein 1 (DMP1)
3	7817856	7818985	AT3G22160	2.78007	VQ motif-containing protein
3	7878981	7879808	AT3G22275	3.13131	unknown protein
3	8006507	8007471	AT3G22600	4.24556	Bifunctional inhibitor/lipid-transfer protein/seed storage 2S albumin superfamily protein
3	8090653	8093248	AT3G22860	4.74602	eukaryotic translation initiation factor 3 subunit C2 (TIF3C2)
3	8116334	8119388	AT3G22910	3.92246	ATPase E1-E2 type family protein / haloacid dehalogenase-like hydrolase family protein
3	8222363	8224871	AT3G23110	2.24037	receptor like protein 37 (RLP37)
3	8227221	8229576	AT3G23120	3.22378	receptor like protein 38 (RLP38)
3	8277036	8278396	AT3G23180	3.25006	HR-like lesion-inducing protein-related
3	8295643	8296604	AT3G23240	2.92379	ethylene response factor 1 (ERF1)
3	8309208	8310826	AT3G23250	5.35614	myb domain protein 15 (MYB15)
3	8753473	8756065	AT3G24210	3.08627	Ankyrin repeat family protein
3	9099182	9101837	AT3G24900	6.0301	receptor like protein 39 (RLP39)
3	9105999	9108937	AT3G24982	5.52604	receptor like protein 40 (RLP40)
3	9110102	9112748	AT3G25010	5.37534	receptor like protein 41 (RLP41)
3	9116867	9119540	AT3G25020	2.35621	receptor like protein 42 (RLP42)
3	9167283	9169282	AT3G25180	4.00922	cytochrome P450, family 82, subfamily G, polypeptide 1 (CYP82G1)
3	9195502	9197124	AT3G25250	5.54111	AGC2-1
3	9260837	9268797	AT3G25510	3.79244	disease resistance protein (TIR-NBS-LRR class), putative
3	9308941	9313353	AT3G25610	2.72936	ATPase E1-E2 type family protein / haloacid dehalogenase-like hydrolase family protein
3	9333718	9334804	AT3G25640	3.32524	Protein of unknown function, DUF617
3	9403882	9405250	AT3G25760	2.9803	allene oxide cyclase 1 (AOC1)
3	9409289	9410567	AT3G25780	3.31476	allene oxide cyclase 3 (AOC3)
3	9470416	9470950	AT3G25882	2.73131	NIM1-interacting 2 (NIMIN-2)
3	9593131	9595243	AT3G26210	2.83903	cytochrome P450, family 71, subfamily B, polypeptide 23 (CYP71B23)
3	9676563	9679900	AT3G26440	3.56918	Protein of unknown function (DUF707)
3	9708108	9709964	AT3G26500	2.99599	plant intracellular ras group-related LRR 2 (PIRL2)
3	9887947	9889705	AT3G26830	5.91716	PHYTOALEXIN DEFICIENT 3 (PAD3)
3	9979865	9981295	AT3G27060	2.46274	TSO MEANING 'UGLY' IN CHINESE 2 (TSO2)
3	10009441	10011641	AT3G27150	2.17483	Galactose oxidase/kelch repeat superfamily protein
3	10061544	10062731	AT3G27250	2.67021	unknown protein
3	10140322	10143225	AT3G27400	3.61101	Pectin lyase-like superfamily protein
3	10169241	10171230	AT3G27473	3.16867	Cysteine/Histidine-rich C1 domain family protein
3	10229044	10230702	AT3G27620	2.88054	alternative oxidase 1C (AOX1C)
3	10231115	10231418	AT3G27630	6.2597	unknown protein
3	10269205	10271065	AT3G27710	4.28732	ARIADNE 3 (ARI3)
3	10520508	10521532	AT3G28210	3.739	PMZ
3	10524403	10526728	AT3G28220	3.77794	TRAF-like family protein
3	10538104	10540024	AT3G28270	2.45342	Protein of unknown function (DUF677)
3	10685523	10687364	AT3G28510	6.10949	P-loop containing nucleoside triphosphate hydrolases superfamily protein
3	10694443	10696123	AT3G28540	2.96339	P-loop containing nucleoside triphosphate hydrolases superfamily protein
3	10715622	10717329	AT3G28580	5.48618	P-loop containing nucleoside triphosphate hydrolases superfamily protein
3	10895976	10898841	AT3G28890	4.05025	receptor like protein 43 (RLP43)
3	10902326	10902515	AT3G28899	5.22382	unknown protein
3	11193658	11194993	AT3G29250	4.43322	NAD(P)-binding Rossmann-fold superfamily protein
3	11259586	11262440	AT3G29340	3.84568	zinc finger (C2H2 type) family protein
3	11398916	11400266	AT3G29590	3.3918	AT5MAT
3	11478731	11479749	AT3G29639	7.0405	BEST Arabidopsis thaliana protein match is: SPOC domain / Transcription elongation factor S-II protein (TAIR:AT5G11430.1)
3	12593958	12600432	AT3G30842	5.40456	pleiotropic drug resistance 10 (PDR10)
3	13485293	13488783	AT3G32920	3.14027	P-loop containing nucleoside triphosphate hydrolases superfamily protein
3	14082794	14084346	AT3G33528	5.69508	unknown protein
3	14940113	14945291	AT3G42850	3.70741	Mevalonate/galactokinase family protein
3	16022835	16024487	AT3G44350	4.46179	NAC domain containing protein 61 (NAC061)
3	16108099	16111188	AT3G44510	2.76146	alpha/beta-Hydrolases superfamily protein
3	16138016	16141546	AT3G44550	3.18011	fatty acid reductase 5 (FAR5)
3	16151135	16154397	AT3G44560	3.25327	fatty acid reductase 8 (FAR8)
3	16432442	16434848	AT3G44970	2.90944	Cytochrome P450 superfamily protein
3	16512270	16517522	AT3G45130	2.45219	lanosterol synthase 1 (LAS1)
3	16525409	16529352	AT3G45140	2.35866	lipoxygenase 2 (LOX2)
3	16632439	16634488	AT3G45330	5.81874	Concanavalin A-like lectin protein kinase family protein
3	16664874	16666884	AT3G45440	2.29379	Concanavalin A-like lectin protein kinase family protein
3	16789979	16790582	AT3G45730	3.525	unknown protein
3	16863400	16866041	AT3G45860	2.58806	cysteine-rich RLK (RECEPTOR-like protein kinase) 4 (CRK4)
3	16922752	16923247	AT3G46080	4.77634	C2H2-type zinc finger family protein
3	16926215	16926850	AT3G46090	3.31966	ZAT7
3	17197625	17199337	AT3G46690	2.54815	UDP-Glycosyltransferase superfamily protein
3	17200300	17201889	AT3G46700	3.01927	UDP-Glycosyltransferase superfamily protein
3	17328032	17330889	AT3G47050	5.28271	Glycosyl hydrolase family protein
3	17496353	17496947	AT3G47480	4.00771	Calcium-binding EF-hand family protein
3	17624478	17629013	AT3G47780	2.28631	ABC2 homolog 6 (ATH6)
3	17724589	17725198	AT3G48020	3.06004	unknown protein
3	18018225	18018808	AT3G48630	3.54253	unknown protein
3	18038647	18039876	AT3G48700	2.6206	carboxyesterase 13 (CXE13)
3	18078473	18086817	AT3G48770	4.20425	DNA binding
3	18114525	18116499	AT3G48850	5.96724	phosphate transporter 3
3	18293346	18294577	AT3G49340	5.59523	Cysteine proteinases superfamily protein
3	18617423	18618729	AT3G50220	2.28787	Protein of unknown function (DUF579)
3	18637853	18639185	AT3G50280	3.36033	HXXXD-type acyl-transferase family protein
3	18929525	18931839	AT3G50930	3.18668	cytochrome BC1 synthesis (BCS1)
3	19053367	19056224	AT3G51330	3.1122	Eukaryotic aspartyl protease family protein
3	19089080	19090639	AT3G51440	2.63281	Calcium-dependent phosphotriesterase superfamily protein
3	19126357	19130456	AT3G51570	3.51631	Disease resistance protein (TIR-NBS-LRR class) family
3	19239426	19242913	AT3G51860	3.24697	cation exchanger 3 (CAX3)
3	19431370	19434403	AT3G52430	2.34999	PHYTOALEXIN DEFICIENT 4 (PAD4)
3	19664673	19666487	AT3G53040	5.28847	late embryogenesis abundant protein, putative / LEA protein, putative
3	19697735	19699259	AT3G53150	4.73212	UDP-glucosyl transferase 73D1 (UGT73D1)
3	19723350	19726672	AT3G53230	2.3045	ATPase, AAA-type, CDC48 protein
3	19825306	19831797	AT3G53480	4.51161	pleiotropic drug resistance 9 (PDR9)
3	19987578	19988269	AT3G53980	3.97964	Bifunctional inhibitor/lipid-transfer protein/seed storage 2S albumin superfamily protein
3	20050643	20052815	AT3G54150	2.65266	S-adenosyl-L-methionine-dependent methyltransferases superfamily protein
3	20373717	20376522	AT3G54990	3.21619	SCHLAFMUTZE (SMZ)
3	20766734	20769324	AT3G55970	4.75397	jasmonate-regulated gene 21 (JRG21)
3	21181741	21183075	AT3G57240	4.95263	beta-1,3-glucanase 3 (BG3)
3	21188516	21189859	AT3G57260	6.84314	beta-1,3-glucanase 2 (BGL2)
3	21229801	21231729	AT3G57380	2.7425	Glycosyltransferase family 61 protein
3	21263085	21265797	AT3G57460	3.68133	catalytics
3	21460422	21460968	AT3G57950	2.95273	unknown protein
3	21575886	21577845	AT3G58270	2.74204	Arabidopsis phospholipase-like protein (PEARLI 4) with TRAF-like domain
3	21649363	21650287	AT3G58550	2.28819	Bifunctional inhibitor/lipid-transfer protein/seed storage 2S albumin superfamily protein
3	21894133	21895623	AT3G59220	2.3977	pirin (PRN)
3	22334423	22337617	AT3G60420	2.78205	Phosphoglycerate mutase family protein
3	22344812	22347121	AT3G60470	4.93135	Plant protein of unknown function (DUF247)
3	22374962	22375865	AT3G60540	2.56112	Preprotein translocase Sec, Sec61-beta subunit protein
3	22552619	22553668	AT3G60966	4.1275	RING/U-box superfamily protein
3	22680959	22683769	AT3G61280	2.65063	FUNCTIONS IN: molecular_function unknown
3	23154757	23156585	AT3G62610	4.30656	myb domain protein 11 (MYB11)
3	23289424	23291486	AT3G63010	2.68651	GA INSENSITIVE DWARF1B (GID1B)
3	23406610	23410360	AT3G63380	6.08863	ATPase E1-E2 type family protein / haloacid dehalogenase-like hydrolase family protein
4	112704	113966	AT4G00250	4.14121	DNA-binding storekeeper protein-related transcriptional regulator
4	171496	172843	AT4G00390	2.22383	DNA-binding storekeeper protein-related transcriptional regulator
4	286050	289514	AT4G00700	5.65566	C2 calcium/lipid-binding plant phosphoribosyltransferase family protein
4	434568	437242	AT4G01010	2.47564	cyclic nucleotide-gated channel 13 (CNGC13)
4	569147	570076	AT4G01380	5.221	plastocyanin-like domain-containing protein
4	570241	571595	AT4G01390	3.03552	TRAF-like family protein
4	756362	758590	AT4G01750	2.16893	rhamnogalacturonan xylosyltransferase 2 (RGXT2)
4	866235	868126	AT4G01985	7.52018	unknown protein
4	1022724	1026118	AT4G02320	2.23706	Plant invertase/pectin methylesterase inhibitor superfamily
4	1032412	1035037	AT4G02330	2.87364	ATPMEPCRB
4	1041141	1041733	AT4G02360	3.38302	Protein of unknown function, DUF538
4	1049956	1054065	AT4G02390	3.88408	poly(ADP-ribose) polymerase (PP)
4	1110451	1111660	AT4G02520	2.99594	glutathione S-transferase PHI 2 (GSTF2)
4	1159666	1174321	AT4G02660	2.23273	Beige/BEACH domain
4	1188982	1193611	AT4G02700	3.10304	sulfate transporter 3
4	1464466	1466165	AT4G03320	2.82958	translocon at the inner envelope membrane of chloroplasts 20-IV (tic20-IV)
4	1529445	1531780	AT4G03450	3.24627	Ankyrin repeat family protein
4	1549175	1552784	AT4G03490	2.14073	Ankyrin repeat family protein
4	2054635	2055849	AT4G04260	2.92284	Bromo-adjacent homology (BAH) domain-containing protein
4	2231956	2234638	AT4G04490	4.45883	cysteine-rich RLK (RECEPTOR-like protein kinase) 36 (CRK36)
4	2238410	2240865	AT4G04500	5.63742	cysteine-rich RLK (RECEPTOR-like protein kinase) 37 (CRK37)
4	2242121	2244930	AT4G04510	5.61304	cysteine-rich RLK (RECEPTOR-like protein kinase) 38 (CRK38)
4	2259579	2262138	AT4G04540	4.33502	cysteine-rich RLK (RECEPTOR-like protein kinase) 39 (CRK39)
4	2736134	2736584	AT4G05370	4.84502	BCS1 AAA-type ATPase
4	2737145	2737983	AT4G05380	6.38606	P-loop containing nucleoside triphosphate hydrolases superfamily protein
4	2765961	2767957	AT4G05475	4.85774	RNI-like superfamily protein
4	2818775	2821065	AT4G05540	5.25707	P-loop containing nucleoside triphosphate hydrolases superfamily protein
4	4792672	4794109	AT4G07940	3.71627	Protein of unknown function (DUF3245)
4	5454579	5456070	AT4G08570	2.75211	Heavy metal transport/detoxification superfamily protein
4	5469344	5470466	AT4G08593	4.53281	unknown protein
4	5555315	5556616	AT4G08691	4.46079	unknown protein
4	5598114	5600312	AT4G08770	3.28156	Peroxidase superfamily protein
4	5604152	5608202	AT4G08780	3.02766	Peroxidase superfamily protein
4	5646438	5648727	AT4G08870	2.18576	Arginase/deacetylase superfamily protein
4	5898797	5901014	AT4G09300	3.26282	LisH and RanBPM domains containing protein
4	5970931	5975375	AT4G09430	2.10125	Disease resistance protein (TIR-NBS-LRR class) family
4	6182022	6186493	AT4G09820	3.82963	TRANSPARENT TESTA 8 (TT8)
4	6236374	6240932	AT4G09960	4.12559	SEEDSTICK (STK)
4	6491016	6492476	AT4G10500	7.85517	2-oxoglutarate (2OG) and Fe(II)-dependent oxygenase superfamily protein
4	6607849	6609559	AT4G10720	3.38478	Ankyrin repeat family protein
4	6678899	6679436	AT4G10860	6.67877	unknown protein
4	6759302	6760794	AT4G11070	2.98111	WRKY41
4	6811126	6817130	AT4G11170	5.08728	Disease resistance protein (TIR-NBS-LRR class) family
4	6840490	6845591	AT4G11230	2.82811	Riboflavin synthase-like superfamily protein
4	6883550	6885517	AT4G11310	3.21288	Papain family cysteine protease
4	6901681	6904244	AT4G11350	3.18947	Protein of unknown function (DUF604)
4	6971407	6973799	AT4G11480	3.03281	cysteine-rich RLK (RECEPTOR-like protein kinase) 32 (CRK32)
4	7147864	7149921	AT4G11890	4.66345	Protein kinase superfamily protein
4	7158149	7159440	AT4G11911	2.99286	unknown protein
4	7406104	7406937	AT4G12480	2.93592	pEARLI 1
4	7409620	7410406	AT4G12490	3.87617	Bifunctional inhibitor/lipid-transfer protein/seed storage 2S albumin superfamily protein
4	7493715	7494234	AT4G12735	3.98734	unknown protein
4	7677865	7678247	AT4G13235	3.15935	embryo sac development arrest 21 (EDA21)
4	7951490	7952781	AT4G13680	5.2282	Protein of unknown function (DUF295)
4	8007988	8010745	AT4G13820	3.44776	Leucine-rich repeat (LRR) family protein
4	8022600	8023162	AT4G13860	2.37565	RNA-binding (RRM/RBD/RNP motifs) family protein
4	8031971	8033723	AT4G13890	5.88043	EMBRYO SAC DEVELOPMENT ARREST 37 (EDA36)
4	8122187	8123835	AT4G14090	3.48651	UDP-Glycosyltransferase superfamily protein
4	8271463	8273765	AT4G14365	3.06453	XB3 ortholog 4 in Arabidopsis thaliana (XBAT34)
4	8279640	8283263	AT4G14370	2.91844	Disease resistance protein (TIR-NBS-LRR class) family
4	8392840	8393813	AT4G14630	5.48994	germin-like protein 9 (GLP9)
4	8625854	8629531	AT4G15100	5.89306	serine carboxypeptidase-like 30 (scpl30)
4	8680181	8686880	AT4G15230	2.77279	pleiotropic drug resistance 2 (PDR2)
4	8696682	8702727	AT4G15236	4.02257	ABC-2 and Plant PDR ABC-type transporter family protein
4	8835494	8838676	AT4G15440	2.93635	hydroperoxide lyase 1 (HPL1)
4	8909063	8910908	AT4G15610	2.60708	Uncharacterised protein family (UPF0497)
4	9200009	9201552	AT4G16260	2.91308	Glycosyl hydrolase superfamily protein
4	9345149	9349221	AT4G16590	3.40503	cellulose synthase-like A01 (CSLA01)
4	9350038	9352707	AT4G16600	3.43134	Nucleotide-diphospho-sugar transferases superfamily protein
4	9742758	9744860	AT4G17470	3.34845	alpha/beta-Hydrolases superfamily protein
4	9831358	9833006	AT4G17660	4.48908	Protein kinase superfamily protein
4	9856295	9859288	AT4G17710	6.86447	homeodomain GLABROUS 4 (HDG4)
4	9978849	9980038	AT4G17980	4.79132	NAC domain containing protein 71 (NAC071)
4	10061372	10062841	AT4G18170	2.48603	WRKY DNA-binding protein 28 (WRKY28)
4	10087342	10091963	AT4G18250	3.52678	receptor serine/threonine kinase, putative
4	10145918	10148682	AT4G18360	2.56744	Aldolase-type TIM barrel family protein
4	10183716	10185280	AT4G18430	3.38479	RAB GTPase homolog A1E (RABA1e)
4	10257077	10258943	AT4G18630	2.28529	Protein of unknown function (DUF688)
4	10421524	10423487	AT4G19030	5.1841	NOD26-like major intrinsic protein 1 (NLM1)
4	10466476	10469092	AT4G19130	2.74192	Replication factor-A protein 1-related
4	10665293	10667318	AT4G19570	3.9786	Chaperone DnaJ-domain superfamily protein
4	10875232	10878730	AT4G20110	2.73074	VACUOLAR SORTING RECEPTOR 7 (VSR7)
4	10974462	10979464	AT4G20320	3.47317	CTP synthase family protein
4	11248077	11252724	AT4G21070	2.47927	breast cancer susceptibility1 (BRCA1)
4	11270044	11273973	AT4G21120	2.42531	amino acid transporter 1 (AAT1)
4	11319138	11321679	AT4G21230	3.35046	cysteine-rich RLK (RECEPTOR-like protein kinase) 27 (CRK27)
4	11436494	11439326	AT4G21490	3.96079	NAD(P)H dehydrogenase B3 (NDB3)
4	11517352	11519765	AT4G21680	2.44916	NITRATE TRANSPORTER 1.8 (NRT1.8)
4	11577523	11584053	AT4G21820	2.20819	binding
4	11584345	11585419	AT4G21830	4.44437	methionine sulfoxide reductase B7 (MSRB7)
4	11587048	11588272	AT4G21840	6.6795	methionine sulfoxide reductase B8 (MSRB8)
4	11591115	11592238	AT4G21850	2.55537	methionine sulfoxide reductase B9 (MSRB9)
4	11620997	11623797	AT4G21903	3.53521	MATE efflux family protein
4	11625361	11631078	AT4G21910	2.59379	MATE efflux family protein
4	11753985	11754688	AT4G22212	2.56372	Arabidopsis defensin-like protein
4	11902104	11902642	AT4G22610	4.41423	Bifunctional inhibitor/lipid-transfer protein/seed storage 2S albumin superfamily protein
4	12004767	12006209	AT4G22880	2.85089	leucoanthocyanidin dioxygenase (LDOX)
4	12023914	12027421	AT4G22950	3.55501	AGAMOUS-like 19 (AGL19)
4	12030019	12033137	AT4G22960	7.31208	Protein of unknown function (DUF544)
4	12121382	12124205	AT4G23140	5.04359	cysteine-rich RLK (RECEPTOR-like protein kinase) 6 (CRK6)
4	12125730	12128332	AT4G23150	5.86848	cysteine-rich RLK (RECEPTOR-like protein kinase) 7 (CRK7)
4	12129484	12134187	AT4G23160	4.42964	cysteine-rich RLK (RECEPTOR-like protein kinase) 8 (CRK8)
4	12157568	12160270	AT4G23230	2.94422	cysteine-rich RLK (RECEPTOR-like protein kinase) 15 (CRK15)
4	12174739	12177471	AT4G23280	3.64541	cysteine-rich RLK (RECEPTOR-like protein kinase) 20 (CRK20)
4	12185736	12188763	AT4G23310	5.3817	cysteine-rich RLK (RECEPTOR-like protein kinase) 23 (CRK23)
4	12189181	12191977	AT4G23320	3.43667	cysteine-rich RLK (RECEPTOR-like protein kinase) 24 (CRK24)
4	12314024	12314829	AT4G23610	2.2092	Late embryogenesis abundant (LEA) hydroxyproline-rich glycoprotein family
4	12342427	12346043	AT4G23700	4.52954	cation/H+ exchanger 17 (CHX17)
4	12358674	12359857	AT4G23720	2.12676	Protein of unknown function (DUF1191)
4	12462029	12465625	AT4G24000	3.06932	cellulose synthase like G2 (CSLG2)
4	12607446	12609252	AT4G24340	2.73978	Phosphorylase superfamily protein
4	12687878	12694248	AT4G24580	2.58132	ROP1 ENHANCER 1 (REN1)
4	12872445	12876734	AT4G25070	2.5899	unknown protein
4	12887517	12890262	AT4G25110	3.01906	metacaspase 2 (MC2)
4	12957833	12958714	AT4G25330	7.67131	unknown protein
4	13873707	13876528	AT4G27860	3.58688	vacuolar iron transporter (VIT) family protein
4	13921676	13923570	AT4G27980	3.34234	CONTAINS InterPro DOMAIN/s: Molecular chaperone, heat shock protein, Hsp40, DnaJ (InterPro:IPR015609)
4	14041287	14043278	AT4G28390	2.53078	ADP/ATP carrier 3 (AAC3)
4	14218259	14220265	AT4G28790	3.17365	basic helix-loop-helix (bHLH) DNA-binding superfamily protein
4	14398053	14400198	AT4G29200	5.42427	Beta-galactosidase related protein
4	14540906	14542481	AT4G29690	3.81727	Alkaline-phosphatase-like family protein
4	14543456	14545138	AT4G29700	2.73781	Alkaline-phosphatase-like family protein
4	14828711	14830016	AT4G30290	3.45794	xyloglucan endotransglucosylase/hydrolase 19 (XTH19)
4	15123780	15126531	AT4G31100	2.54499	wall-associated kinase, putative
4	15127245	15130021	AT4G31110	4.4198	Wall-associated kinase family protein
4	15172896	15176109	AT4G31230	2.46462	Protein kinase protein with adenine nucleotide alpha hydrolases-like domain
4	15383200	15385029	AT4G31800	2.44778	WRKY DNA-binding protein 18 (WRKY18)
4	15685902	15688811	AT4G32510	4.14757	HCO3- transporter family
4	15940560	15941330	AT4G33040	2.12623	Thioredoxin superfamily protein
4	16345280	16347133	AT4G34135	3.03106	UDP-glucosyltransferase 73B2 (UGT73B2)
4	16491795	16493418	AT4G34510	3.94971	3-ketoacyl-CoA synthase 17 (KCS17)
4	16738338	16740465	AT4G35180	3.71082	LYS/HIS transporter 7 (LHT7)
4	16927971	16929170	AT4G35720	2.46592	Arabidopsis protein of unknown function (DUF241)
4	17204477	17205966	AT4G36430	2.60121	Peroxidase superfamily protein
4	17422571	17423901	AT4G36950	2.45354	mitogen-activated protein kinase kinase kinase 21 (MAPKKK21)
4	17440176	17442151	AT4G36988	2.69021	conserved peptide upstream open reading frame 49 (CPuORF49)
4	17440176	17442151	AT4G36988	2.69021	conserved peptide upstream open reading frame 49 (CPuORF49)
4	17440176	17442151	AT4G36990	2.69021	heat shock factor 4 (HSF4)
4	17440176	17442151	AT4G36990	2.69021	heat shock factor 4 (HSF4)
4	17451927	17454760	AT4G37030	3.70556	unknown protein
4	17494704	17497124	AT4G37160	7.60718	SKU5 similar 15 (sks15)
4	17569827	17571704	AT4G37370	2.71519	cytochrome P450, family 81, subfamily D, polypeptide 8 (CYP81D8)
4	17590768	17592911	AT4G37409	3.01574	unknown protein
4	17590771	17592920	AT4G37410	3.62485	cytochrome P450, family 81, subfamily F, polypeptide 4 (CYP81F4)
4	17621885	17624285	AT4G37490	2.23121	CYCLIN B1
4	18029195	18031333	AT4G38560	4.64091	Arabidopsis phospholipase-like protein (PEARLI 4) family
4	18185666	18189224	AT4G39030	2.63178	ENHANCED DISEASE SUSCEPTIBILITY 5 (EDS5)
4	18366949	18368359	AT4G39500	5.43126	cytochrome P450, family 96, subfamily A, polypeptide 11 (CYP96A11)
4	18410171	18411000	AT4G39670	3.52082	Glycolipid transfer protein (GLTP) family protein
4	18478928	18481343	AT4G39830	3.8157	Cupredoxin superfamily protein
5	214516	216583	AT5G01550	2.42012	lectin receptor kinase a4.1 (LECRKA4.2)
5	351007	352069	AT5G01900	3.58272	WRKY DNA-binding protein 62 (WRKY62)
5	579851	580787	AT5G02580	3.15004	Plant protein 1589 of unknown function
5	630875	632683	AT5G02780	5.39337	glutathione transferase lambda 1 (GSTL1)
5	762786	763321	AT5G03210	3.57624	unknown protein
5	815673	816658	AT5G03350	2.78353	Legume lectin family protein
5	999101	1001029	AT5G03780	3.24283	TRF-like 10 (TRFL10)
5	1231696	1234147	AT5G04370	4.92129	NAMT1
5	1578950	1580875	AT5G05340	3.4869	Peroxidase superfamily protein
5	1594752	1597042	AT5G05390	3.84196	laccase 12 (LAC12)
5	1672119	1674739	AT5G05600	2.55476	2-oxoglutarate (2OG) and Fe(II)-dependent oxygenase superfamily protein
5	2079954	2081684	AT5G06730	4.72622	Peroxidase superfamily protein
5	2406067	2407330	AT5G07610	7.96753	F-box family protein
5	2560393	2563109	AT5G07990	3.11424	TRANSPARENT TESTA 7 (TT7)
5	2650836	2652398	AT5G08240	3.59642	unknown protein
5	2882426	2884229	AT5G09290	4.19443	Inositol monophosphatase family protein
5	2949240	2950513	AT5G09470	3.67794	dicarboxylate carrier 3 (DIC3)
5	2970668	2972181	AT5G09570	6.72145	Cox19-like CHCH family protein
5	3097642	3100241	AT5G09930	4.12175	GENERAL CONTROL NON-REPRESSIBLE 2 (GCN2)
5	3122730	3123964	AT5G09980	2.63458	elicitor peptide 4 precursor (PROPEP4)
5	3173496	3179448	AT5G10140	2.94984	FLOWERING LOCUS C (FLC)
5	3267634	3268813	AT5G10380	2.62899	RING1
5	3358786	3359781	AT5G10625	3.06889	BEST Arabidopsis thaliana protein match is: flowering promoting factor 1 (TAIR:AT5G24860.1)
5	3400341	3402207	AT5G10760	4.90696	Eukaryotic aspartyl protease family protein
5	3636613	3638059	AT5G11400	3.37875	Protein kinase superfamily protein
5	3638430	3639883	AT5G11410	3.37631	Protein kinase superfamily protein
5	3839390	3842371	AT5G11920	2.86752	6-&1-fructan exohydrolase (cwINV6)
5	3987374	3989833	AT5G12330	2.24747	LATERAL ROOT PRIMORDIUM 1 (LRP1)
5	4097700	4101668	AT5G12960	2.54254	FUNCTIONS IN: catalytic activity
5	4149739	4151150	AT5G13080	3.98908	WRKY DNA-binding protein 75 (WRKY75)
5	4218887	4220883	AT5G13220	3.20892	jasmonate-zim-domain protein 10
5	4267509	4271051	AT5G13320	2.43937	AVRPPHB SUSCEPTIBLE 3 (PBS3)
5	4272059	4274660	AT5G13330	4.81652	related to AP2 6l (Rap2.6L)
5	4488687	4490264	AT5G13930	2.76599	TRANSPARENT TESTA 4 (TT4)
5	4670778	4672072	AT5G14490	7.32181	NAC domain containing protein 85 (NAC085)
5	4987436	4989182	AT5G15360	4.18524	unknown protein
5	4991346	4994826	AT5G15380	5.61596	domains rearranged methylase 1 (DRM1)
5	5579053	5580929	AT5G16980	2.93803	Zinc-binding dehydrogenase family protein
5	5658459	5659386	AT5G17220	3.09002	glutathione S-transferase phi 12 (GSTF12)
5	6040918	6042938	AT5G18270	4.07132	Arabidopsis NAC domain containing protein 87 (ANAC087)
5	6074068	6078569	AT5G18350	4.17727	Disease resistance protein (TIR-NBS-LRR class) family
5	6127796	6129285	AT5G18470	3.93172	Curculin-like (mannose-binding) lectin family protein
5	6408241	6409417	AT5G19100	2.58629	Eukaryotic aspartyl protease family protein
5	6411560	6413170	AT5G19110	3.23271	Eukaryotic aspartyl protease family protein
5	6566302	6568806	AT5G19470	4.61319	nudix hydrolase homolog 24 (NUDT24)
5	6720383	6722475	AT5G19880	5.64657	Peroxidase superfamily protein
5	6952416	6953896	AT5G20550	3.31101	2-oxoglutarate (2OG) and Fe(II)-dependent oxygenase superfamily protein
5	7039910	7040654	AT5G20790	2.3428	unknown protein
5	7408776	7410102	AT5G22380	4.11648	NAC domain containing protein 90 (NAC090)
5	7478929	7479527	AT5G22520	3.36653	unknown protein
5	7480526	7481194	AT5G22530	4.47889	unknown protein
5	7481477	7482953	AT5G22540	3.79504	Plant protein of unknown function (DUF247)
5	7483252	7483811	AT5G22545	3.69207	unknown protein
5	7483869	7485482	AT5G22550	4.06785	Plant protein of unknown function (DUF247)
5	7495538	7496784	AT5G22570	5.6859	WRKY DNA-binding protein 38 (WRKY38)
5	7536289	7537990	AT5G22660	5.25866	FBD, F-box, Skp2-like and Leucine Rich Repeat domains containing protein
5	7795255	7796346	AT5G23160	3.63886	unknown protein
5	8033737	8034930	AT5G23830	4.14604	MD-2-related lipid recognition domain-containing protein
5	8143698	8145252	AT5G24090	2.52012	chitinase A (CHIA)
5	8153114	8154709	AT5G24110	4.58692	WRKY DNA-binding protein 30 (WRKY30)
5	8203002	8205793	AT5G24200	4.73632	alpha/beta-Hydrolases superfamily protein
5	8217334	8219619	AT5G24210	2.24274	alpha/beta-Hydrolases superfamily protein
5	8251377	8262154	AT5G24280	4.88036	GAMMA-IRRADIATION AND MITOMYCIN C INDUCED 1 (GMI1)
5	8263131	8265741	AT5G24290	2.89325	Vacuolar iron transporter (VIT) family protein
5	8323894	8326705	AT5G24380	2.20505	YELLOW STRIPE like 2 (YSL2)
5	8336613	8338008	AT5G24420	3.86131	6-phosphogluconolactonase 5 (PGL5)
5	8378832	8383401	AT5G24530	3.61598	DOWNY MILDEW RESISTANT 6 (DMR6)
5	8384875	8388027	AT5G24540	4.22382	beta glucosidase 31 (BGLU31)
5	8436375	8436862	AT5G24640	3.10116	unknown protein
5	8500475	8502224	AT5G24770	3.81565	vegetative storage protein 2 (VSP2)
5	8507589	8508957	AT5G24780	4.14325	vegetative storage protein 1 (VSP1)
5	8739708	8743594	AT5G25230	2.9053	Ribosomal protein S5/Elongation factor G/III/V family protein
5	8752683	8754485	AT5G25260	3.25969	SPFH/Band 7/PHB domain-containing membrane-associated protein family
5	9038859	9041377	AT5G25910	2.77292	receptor like protein 52 (RLP52)
5	9050793	9054143	AT5G25930	2.19161	Protein kinase family protein with leucine-rich repeat domain
5	9147175	9148128	AT5G26170	5.95265	WRKY DNA-binding protein 50 (WRKY50)
5	9162968	9164685	AT5G26220	2.28239	ChaC-like family protein
5	9206374	9208136	AT5G26270	4.77593	unknown protein
5	9310796	9311572	AT5G26690	3.45949	Heavy metal transport/detoxification superfamily protein
5	9522533	9525407	AT5G27060	6.19323	receptor like protein 53 (RLP53)
5	10481040	10484022	AT5G28510	4.52461	beta glucosidase 24 (BGLU24)
5	10493109	10494852	AT5G28520	6.4427	Mannose-binding lectin superfamily protein
5	10824432	10826575	AT5G28810	4.36857	CONTAINS InterPro DOMAIN/s: Domain of unknown function DUF1985 (InterPro:IPR015410)
5	11190542	11191963	AT5G29560	3.91423	caleosin-related family protein
5	12981644	12982497	AT5G34830	2.54254	unknown protein
5	13311035	13311854	AT5G35050	5.0385	CONTAINS InterPro DOMAIN/s: Domain of unknown function DUF1985 (InterPro:IPR015410)
5	13386851	13387175	AT5G35120	5.81818	MADS-box family protein
5	13592254	13593149	AT5G35375	4.06161	unknown protein
5	14090824	14092977	AT5G35940	4.36033	Mannose-binding lectin superfamily protein
5	14253689	14256033	AT5G36220	2.30418	cytochrome p450 81d1 (CYP81D1)
5	14751343	14753088	AT5G37260	2.35605	REVEILLE 2 (RVE2)
5	15107295	15108966	AT5G37940	3.66573	Zinc-binding dehydrogenase family protein
5	15165651	15167729	AT5G38020	3.28721	S-adenosyl-L-methionine-dependent methyltransferases superfamily protein
5	15171245	15175457	AT5G38030	2.77692	MATE efflux family protein
5	15213764	15216205	AT5G38120	2.39552	AMP-dependent synthetase and ligase family protein
5	15280642	15282709	AT5G38250	4.32523	Protein kinase family protein
5	15320506	15324061	AT5G38340	2.24732	Disease resistance protein (TIR-NBS-LRR class) family
5	15363177	15364815	AT5G38386	3.56474	F-box/RNI-like superfamily protein
5	15543480	15545182	AT5G38820	3.31881	Transmembrane amino acid transporter family protein
5	15573504	15575618	AT5G38900	4.82383	Thioredoxin superfamily protein
5	15665501	15666444	AT5G39130	3.01631	RmlC-like cupins superfamily protein
5	15823734	15825492	AT5G39520	3.75175	Protein of unknown function (DUF1997)
5	15883178	15884067	AT5G39670	3.74422	Calcium-binding EF-hand family protein
5	15899645	15900653	AT5G39720	4.56552	avirulence induced gene 2 like protein (AIG2L)
5	16011071	16012484	AT5G40000	4.09005	P-loop containing nucleoside triphosphate hydrolases superfamily protein
5	16020217	16021762	AT5G40010	3.66514	AAA-ATPase 1 (AATP1)
5	16330114	16331026	AT5G40790	4.26401	unknown protein
5	16334809	16335628	AT5G40800	2.82812	unknown protein
5	16359429	16363814	AT5G40840	2.23949	SYN2
5	16477359	16478436	AT5G41160	2.28315	purine permease 12 (PUP12)
5	16617231	16620785	AT5G41550	3.45906	Disease resistance protein (TIR-NBS-LRR class) family
5	16942575	16943366	AT5G42380	3.42125	calmodulin like 37 (CML37)
5	17164140	17165918	AT5G42800	3.77068	dihydroflavonol 4-reductase (DFR)
5	17176383	17178018	AT5G42830	2.77865	HXXXD-type acyl-transferase family protein
5	17399788	17401949	AT5G43350	3.04254	phosphate transporter 1
5	17451668	17453124	AT5G43420	3.11068	RING/U-box superfamily protein
5	17506400	17507600	AT5G43570	2.93134	Serine protease inhibitor, potato inhibitor I-type family protein
5	17625436	17626364	AT5G43840	2.75327	heat shock transcription factor A6A (HSFA6A)
5	17882195	17885004	AT5G44390	2.42238	FAD-binding Berberine family protein
5	17917225	17917983	AT5G44460	3.04253	calmodulin like 43 (CML43)
5	17921514	17923643	AT5G44480	2.66802	DEFECTIVE UGE IN ROOT (DUR)
5	17964415	17966496	AT5G44570	3.40653	unknown protein
5	17973837	17974998	AT5G44575	3.45812	unknown protein
5	17984615	17985473	AT5G44585	2.9413	unknown protein
5	18138774	18140190	AT5G44920	4.03498	Toll-Interleukin-Resistance (TIR) domain family protein
5	18163131	18164768	AT5G44990	4.77226	Glutathione S-transferase family protein
5	18165382	18167193	AT5G45000	2.2594	Disease resistance protein (TIR-NBS-LRR class) family
5	18207362	18209045	AT5G45095	2.27773	unknown protein
5	18260440	18264346	AT5G45150	2.64662	RNAse THREE-like protein 3 (RTL3)
5	18651323	18653892	AT5G45990	3.85278	crooked neck protein, putative / cell cycle protein, putative
5	18675034	18679146	AT5G46050	4.11074	peptide transporter 3 (PTR3)
5	19482105	19483452	AT5G48070	6.80847	xyloglucan endotransglucosylase/hydrolase 20 (XTH20)
5	19612061	19615383	AT5G48390	2.57327	ATZIP4
5	19616243	19619246	AT5G48400	4.91102	ATGLR1.2
5	19620266	19623425	AT5G48410	3.72382	glutamate receptor 1.3 (GLR1.3)
5	19733883	19735550	AT5G48657	3.1212	defense protein-related
5	19758880	19761721	AT5G48720	3.43394	X-RAY INDUCED TRANSCRIPT 1 (XRI1)
5	19777452	19779815	AT5G48780	2.30303	disease resistance protein (TIR-NBS class)
5	19900202	19905925	AT5G49110	2.49612	unknown protein
5	20070742	20071638	AT5G49480	2.91635	Ca2+-binding protein 1 (CP1)
5	20090775	20093346	AT5G49520	3.94237	WRKY DNA-binding protein 48 (WRKY48)
5	20176384	20188307	AT5G49680	2.4838	Golgi-body localisation protein domain
5	20646679	20648725	AT5G50770	5.06883	hydroxysteroid dehydrogenase 6 (HSD6)
5	20891162	20892211	AT5G51440	3.54372	HSP20-like chaperones superfamily protein
5	21097105	21098959	AT5G51920	2.89197	Pyridoxal phosphate (PLP)-dependent transferases superfamily protein
5	21161310	21165025	AT5G52070	2.99096	Agenet domain-containing protein
5	21196973	21199959	AT5G52170	4.04254	homeodomain GLABROUS 7 (HDG7)
5	21230352	21236554	AT5G52290	3.10684	SHORTAGE IN CHIASMATA 1 (SHOC1)
5	21263935	21265264	AT5G52390	5.65724	PAR1 protein
5	21352398	21355361	AT5G52640	2.22291	heat shock protein 90.1 (HSP90.1)
5	21382529	21383180	AT5G52740	3.19855	Copper transport protein family
5	21386823	21387703	AT5G52760	3.75557	Copper transport protein family
5	21472200	21473602	AT5G52940	2.14002	Protein of unknown function (DUF295)
5	21598865	21599942	AT5G53230	5.74951	Protein of unknown function (DUF295)
5	21601480	21602739	AT5G53240	5.74115	Protein of unknown function (DUF295)
5	21636240	21638398	AT5G53320	2.88848	Leucine-rich repeat protein kinase family protein
5	21656733	21659262	AT5G53390	3.41884	O-acyltransferase (WSD1-like) family protein
5	21853396	21854117	AT5G53820	5.06453	Late embryogenesis abundant protein (LEA) family protein
5	21857049	21857984	AT5G53830	2.28519	VQ motif-containing protein
5	21936878	21938369	AT5G54060	3.48937	UDP-glucose:flavonoid 3-o-glucosyltransferase (UF3GT)
5	22108272	22109379	AT5G54450	3.48908	Protein of unknown function (DUF295)
5	22158400	22159560	AT5G54550	5.74267	Protein of unknown function (DUF295)
5	22161133	22162216	AT5G54560	5.9048	Protein of unknown function (DUF295)
5	22223095	22225509	AT5G54700	4.65695	Ankyrin repeat family protein
5	22419156	22420410	AT5G55270	4.56219	Protein of unknown function (DUF295)
5	22467429	22468263	AT5G55450	3.54788	Bifunctional inhibitor/lipid-transfer protein/seed storage 2S albumin superfamily protein
5	22468686	22469304	AT5G55460	3.43723	Bifunctional inhibitor/lipid-transfer protein/seed storage 2S albumin superfamily protein
5	22478711	22481148	AT5G55490	8.10224	gamete expressed protein 1 (GEX1)
5	22881720	22883842	AT5G56510	4.44529	pumilio 12 (PUM12)
5	23686770	23691053	AT5G58610	4.08258	PHD finger transcription factor, putative
5	23894403	23896619	AT5G59220	2.8942	highly ABA-induced PP2C gene 1 (HAI1)
5	23925084	23925852	AT5G59310	2.59469	lipid transfer protein 4 (LTP4)
5	23954933	23957151	AT5G59390	3.79982	XH/XS domain-containing protein
5	23994169	23995734	AT5G59530	3.41231	2-oxoglutarate (2OG) and Fe(II)-dependent oxygenase superfamily protein
5	24252157	24254849	AT5G60250	6.22417	zinc finger (C3HC4-type RING finger) family protein
5	24260562	24262536	AT5G60280	2.7491	Concanavalin A-like lectin protein kinase family protein
5	24498466	24501494	AT5G60900	2.55211	receptor-like protein kinase 1 (RLK1)
5	24571170	24574372	AT5G61070	2.46098	histone deacetylase of the RPD3/HDA1 superfamily 18 (HDA18)
5	24808483	24812597	AT5G61740	2.68144	ABC2 homolog 14 (ATH14)
5	24852638	24853910	AT5G61890	3.22033	Integrase-type DNA-binding superfamily protein
5	25088693	25089620	AT5G62480	5.24845	glutathione S-transferase tau 9 (GSTU9)
5	25356132	25356740	AT5G63225	4.93322	Carbohydrate-binding X8 domain superfamily protein
5	25616637	25618631	AT5G64000	4.00544	SAL2
5	25633535	25635781	AT5G64060	4.20198	NAC domain containing protein 103 (NAC103)
5	25654073	25656030	AT5G64110	4.38554	Peroxidase superfamily protein
5	25659305	25661002	AT5G64120	2.66592	Peroxidase superfamily protein
5	25784403	25786307	AT5G64510	3.48804	unknown protein
5	25908412	25909803	AT5G64810	4.46229	WRKY DNA-binding protein 51 (WRKY51)
5	25997503	26002465	AT5G65080	3.92344	MADS AFFECTING FLOWERING 5 (MAF5)
5	26004016	26006851	AT5G65090	2.71617	BRISTLED 1 (BST1)
5	26190591	26193106	AT5G65530	2.11735	Protein kinase superfamily protein
5	26434063	26437222	AT5G66130	2.50243	RADIATION SENSITIVE 17 (ATRAD17)
5	26439012	26444434	AT5G66150	2.50777	Glycosyl hydrolase family 38 protein
5	26625079	26626793	AT5G66690	4.85757	UGT72E2
5	26864555	26867602	AT5G67340	2.43046	ARM repeat superfamily protein
