# Supplementary material for: Arabidopsis proteins with a transposon-related domain act in gene silencing
Source: Nat Commun. 2017 May 3;8:15122. doi: 10.1038/ncomms15122 (PMC5418596; doi:10.1038/ncomms15122)
Supplement: Supplementary Data 2 — Lists of loci downregulated in the different mutant genotypes analyzed by RNA-seq. [file ncomms15122-s3.xlsx]

## Sheet: TEs_down_mail1
List of Transposable Elements (TEs) four-fold downregulated in mail1-1
Chromosome	Start	End	ID	Log2 fold change	Family	Superfamily
4	2188978	2194314	AT4TE10320	-2.4263	ATCOPIA93	LTR/Copia
4	5186613	5187553	AT4TE21575	-6.74851	VANDAL17	DNA/MuDR
5	13948930	13953996	AT5TE49725	-3.64244	ATCOPIA12	LTR/Copia

## Sheet: TEs_down_main
List of Transposable Elements (TEs) four-fold downregulated in main
Chromosome	Start	End	ID	Log2 fold change	Family	Superfamily
1	16414129	16414869	AT1TE54100	-3.27392	ATIS112A	DNA/Harbinger
4	5186613	5187553	AT4TE21575	-7.22164	VANDAL17	DNA/MuDR
5	13948930	13953996	AT5TE49725	-2.87164	ATCOPIA12	LTR/Copia

## Sheet: TEs_down_atxr5-6
List of Transposable Elements (TEs) four-fold downregulated in atxr5 atxr6
Chromosome	Start	End	ID	Log2 fold change	Family	Superfamily
1	16414129	16414869	AT1TE54100	-4.32034	ATIS112A	DNA/Harbinger

## Sheet: TEs_down_mail1 main
List of Transposable Elements (TEs) four-fold downregulated in mail1 main
Chromosome	Start	End	ID	Log2 fold change	Family	Superfamily
1	16414129	16414869	AT1TE54100	-3.6027	ATIS112A	DNA/Harbinger
4	5186613	5187553	AT4TE21575	-7.45731	VANDAL17	DNA/MuDR

## Sheet: TEs_down_mail1 atxr5-6
List of Transposable Elements (TEs) four-fold downregulated in mail1 atxr5 atxr6
Chromosome	Start	End	ID	Log2 fold change	Family	Superfamily
1	16414129	16414869	AT1TE54100	-3.16683	ATIS112A	DNA/Harbinger
4	5186613	5187553	AT4TE21575	-4.9219	VANDAL17	DNA/MuDR

## Sheet: PCGs_down_mail1
List of Protein Coding Genes (PCGs) four-fold downregulated in mail1-1
Chromosome	Start	End	ID	Log2 fold change	Annotation
1	83044	84864	AT1G01190	-2.85171	cytochrome P450, family 78, subfamily A, polypeptide 8 (CYP78A8)
1	1300485	1301773	AT1G04660	-2.30411	glycine-rich protein
1	2097150	2097655	AT1G06830	-2.31154	Glutaredoxin family protein
1	2135850	2137732	AT1G06960	-3.29284	RNA-binding (RRM/RBD/RNP motifs) family protein
1	3338302	3341608	AT1G10180	-4.7332	BEST Arabidopsis thaliana protein match is: exocyst complex component 84B (TAIR:AT5G49830.1)
1	3667247	3669902	AT1G10980	-3.51823	Lung seven transmembrane receptor family protein
1	3690211	3693648	AT1G11070	-3.29155	BEST Arabidopsis thaliana protein match is: Hydroxyproline-rich glycoprotein family protein (TAIR:AT1G61080.1)
1	3963053	3966824	AT1G11740	-4.12191	ankyrin repeat family protein
1	4084161	4085045	AT1G12080	-2.9523	Vacuolar calcium-binding protein-related
1	6807714	6809569	AT1G19690	-2.39128	NAD(P)-binding Rossmann-fold superfamily protein
1	8593636	8596105	AT1G24260	-2.90408	SEPALLATA3 (SEP3)
1	19976414	19977955	AT1G53520	-8.93495	Chalcone-flavanone isomerase family protein
1	19978145	19980084	AT1G53530	-7.13732	Peptidase S24/S26A/S26B/S26C family protein
1	20042639	20043344	AT1G53690	-3.46857	DNA directed RNA polymerase, 7 kDa subunit
1	20098521	20100889	AT1G53830	-3.41774	pectin methylesterase 2 (PME2)
1	20932128	20938290	AT1G55970	-3.49018	histone acetyltransferase of the CBP family 4 (HAC4)
1	23128704	23129759	AT1G62480	-2.25142	Vacuolar calcium-binding protein-related
1	25061730	25065446	AT1G67110	-2.28301	cytochrome P450, family 735, subfamily A, polypeptide 2 (CYP735A2)
1	25167461	25169307	AT1G67260	-2.95329	TCP1
1	27058438	27060785	AT1G71890	-2.35146	SUC5
1	27341078	27342455	AT1G72620	-3.00651	alpha/beta-Hydrolases superfamily protein
1	28602810	28603929	AT1G76240	-2.10393	Arabidopsis protein of unknown function (DUF241)
2	2033155	2034217	AT2G05540	-2.15933	Glycine-rich protein family
2	7939906	7941678	AT2G18250	-3.51262	4-phosphopantetheine adenylyltransferase (COAD)
2	9259582	9260656	AT2G21650	-4.17652	MATERNAL EFFECT EMBRYO ARREST 3 (MEE3)
2	12014497	12016569	AT2G28190	-2.8556	copper/zinc superoxide dismutase 2 (CSD2)
2	12925727	12927896	AT2G30320	-2.70256	Pseudouridine synthase family protein
2	13819378	13822839	AT2G32550	-2.59627	Cell differentiation, Rcd1-like protein
2	17057401	17058122	AT2G40880	-2.5028	cystatin A (CYSA)
2	19603338	19603650	AT2G47870	-2.8755	Thioredoxin superfamily protein
3	1652	4159	AT3G01015	-3.62812	TPX2 (targeting protein for Xklp2) protein family
3	2392286	2393778	AT3G07500	-3.50701	Far-red impaired responsive (FAR1) family protein
3	3313968	3317162	AT3G10600	-3.30904	cationic amino acid transporter 7 (CAT7)
3	3433072	3436279	AT3G10970	-6.23821	Haloacid dehalogenase-like hydrolase (HAD) superfamily protein
3	5681418	5682331	AT3G16670	-4.33112	Pollen Ole e 1 allergen and extensin family protein
3	7557383	7557958	AT3G21460	-3.56447	Glutaredoxin family protein
3	7830904	7834049	AT3G22190	-2.32732	IQ-domain 5 (IQD5)
3	9589281	9591179	AT3G26200	-3.2439	cytochrome P450, family 71, subfamily B, polypeptide 22 (CYP71B22)
3	9952562	9955941	AT3G27000	-2.44467	actin related protein 2 (ARP2)
3	17265292	17266266	AT3G46880	-3.43612	unknown protein
3	18584999	18587312	AT3G50120	-2.21997	Plant protein of unknown function (DUF247)
3	18761087	18764016	AT3G50560	-2.18328	NAD(P)-binding Rossmann-fold superfamily protein
3	20644895	20646655	AT3G55646	-5.66623	unknown protein
3	22242503	22244061	AT3G60180	-2.27943	P-loop containing nucleoside triphosphate hydrolases superfamily protein
3	22956138	22956883	AT3G61980	-3.4452	serine protease inhibitor, Kazal-type family protein
3	23266248	23266934	AT3G62950	-3.20797	Thioredoxin superfamily protein
4	232927	233645	AT4G00530	-5.07569	unknown protein
4	735752	736604	AT4G01710	-4.77605	CROOKED (CRK)
4	873053	874772	AT4G01995	-2.92332	unknown protein
4	6869952	6871661	AT4G11290	-2.12395	Peroxidase superfamily protein
4	7019699	7021348	AT4G11630	-5.34067	Ribosomal protein L19 family protein
4	7021769	7023318	AT4G11640	-7.13347	serine racemase (SR)
4	7892319	7893705	AT4G13575	-4.81145	unknown protein
4	8137050	8138281	AT4G14130	-2.25886	xyloglucan endotransglucosylase/hydrolase 15 (XTH15)
4	8931651	8932295	AT4G15680	-3.73949	Thioredoxin superfamily protein
4	9644712	9646366	AT4G17170	-2.27973	RAB GTPase homolog B1C (RABB1C)
4	9646504	9648295	AT4G17180	-6.79925	O-Glycosyl hydrolases family 17 protein
4	9924697	9926372	AT4G17860	-3.37154	Protein of Unknown Function (DUF239)
4	11907630	11908113	AT4G22620	-3.14285	SAUR-like auxin-responsive protein family
4	12512735	12514592	AT4G24090	-4.24277	unknown protein
4	13763463	13765064	AT4G27570	-2.94719	UDP-Glycosyltransferase superfamily protein
4	16204156	16207947	AT4G33790	-3.7641	ECERIFERUM 4 (CER4)
5	1024640	1025812	AT5G03840	-2.96274	TERMINAL FLOWER 1 (TFL1)
5	1622171	1624270	AT5G05480	-2.7847	Peptide-N4-(N-acetyl-beta-glucosaminyl)asparagine amidase A protein
5	3015246	3018262	AT5G09730	-3.13476	beta-xylosidase 3 (BXL3)
5	3741995	3743979	AT5G11640	-2.1974	Thioredoxin superfamily protein
5	5421742	5424566	AT5G16570	-2.92362	glutamine synthetase 1
5	6922479	6925887	AT5G20480	-2.26051	EF-TU receptor (EFR)
5	11619025	11621298	AT5G30510	-2.68266	ribosomal protein S1 (RPS1)
5	14651011	14652286	AT5G37070	-3.27779	Protein of unknown function, DUF538
5	15380944	15382035	AT5G38420	-2.16639	Ribulose bisphosphate carboxylase (small chain) family protein
5	16181681	16184627	AT5G40440	-7.59065	mitogen-activated protein kinase kinase 3 (MKK3)
5	16835298	16836839	AT5G42130	-5.45913	Mitochondrial substrate carrier family protein
5	17907068	17907598	AT5G44420	-2.87557	plant defensin 1.2 (PDF1.2)
5	17908944	17909507	AT5G44430	-3.13896	plant defensin 1.2C (PDF1.2c)
5	17997778	17999558	AT5G44620	-3.30071	cytochrome P450, family 706, subfamily A, polypeptide 3 (CYP706A3)
5	18157641	18158207	AT5G44973	-3.38455	LOCATED IN: endomembrane system
5	19018100	19018443	AT5G46871	-2.93232	Putative membrane lipoprotein
5	21990911	21992812	AT5G54190	-3.85579	protochlorophyllide oxidoreductase A (PORA)
5	22175538	22176691	AT5G54585	-2.63753	unknown protein
5	23466717	23469015	AT5G57970	-2.60794	DNA glycosylase superfamily protein
5	23923200	23923910	AT5G59305	-2.92241	unknown protein
5	24964699	24968520	AT5G62165	-2.92091	AGAMOUS-like 42 (AGL42)
5	25197493	25200033	AT5G62730	-2.73351	Major facilitator superfamily protein

## Sheet: PCGs_down_main
List of Protein Coding Genes (PCGs) four-fold downregulated in main
Chromosome	Start	End	ID	Log2 fold change	Annotation
1	1300485	1301773	AT1G04660	-2.8692	glycine-rich protein
1	2135850	2137732	AT1G06960	-3.26579	RNA-binding (RRM/RBD/RNP motifs) family protein
1	3338302	3341608	AT1G10180	-4.71892	BEST Arabidopsis thaliana protein match is: exocyst complex component 84B (TAIR:AT5G49830.1)
1	3667247	3669902	AT1G10980	-2.98833	Lung seven transmembrane receptor family protein
1	4084161	4085045	AT1G12080	-3.26826	Vacuolar calcium-binding protein-related
1	6731433	6734882	AT1G19450	-2.49774	Major facilitator superfamily protein
1	8593636	8596105	AT1G24260	-2.48949	SEPALLATA3 (SEP3)
1	16577609	16579722	AT1G43800	-3.98976	Plant stearoyl-acyl-carrier-protein desaturase family protein
1	17365897	17368703	AT1G47370	-2.65215	Toll-Interleukin-Resistance (TIR) domain family protein
1	19976414	19977955	AT1G53520	-8.66808	Chalcone-flavanone isomerase family protein
1	19978145	19980084	AT1G53530	-8.23894	Peptidase S24/S26A/S26B/S26C family protein
1	20042639	20043344	AT1G53690	-3.20897	DNA directed RNA polymerase, 7 kDa subunit
1	20932128	20938290	AT1G55970	-4.0819	histone acetyltransferase of the CBP family 4 (HAC4)
1	23128704	23129759	AT1G62480	-2.1376	Vacuolar calcium-binding protein-related
1	25167461	25169307	AT1G67260	-4.83117	TCP1
1	25446288	25446737	AT1G67865	-2.15666	unknown protein
1	28131589	28132710	AT1G74890	-3.08574	response regulator 15 (ARR15)
1	29373888	29376504	AT1G78090	-3.05292	trehalose-6-phosphate phosphatase (TPPB)
1	29511598	29513051	AT1G78440	-3.10274	Arabidopsis thaliana gibberellin 2-oxidase 1 (ATGA2OX1)
2	7939906	7941678	AT2G18250	-3.56336	4-phosphopantetheine adenylyltransferase (COAD)
2	8985972	8987263	AT2G20880	-2.52914	Integrase-type DNA-binding superfamily protein
2	9259582	9260656	AT2G21650	-4.70909	MATERNAL EFFECT EMBRYO ARREST 3 (MEE3)
2	12925727	12927896	AT2G30320	-2.35793	Pseudouridine synthase family protein
2	16844863	16845934	AT2G40330	-3.14286	PYR1-like 6 (PYL6)
2	17057401	17058122	AT2G40880	-2.66673	cystatin A (CYSA)
2	18346438	18349966	AT2G44460	-2.98721	beta glucosidase 28 (BGLU28)
3	1652	4159	AT3G01015	-2.56878	TPX2 (targeting protein for Xklp2) protein family
3	954143	954760	AT3G03776	-2.3783	hydroxyproline-rich glycoprotein family protein
3	2392286	2393778	AT3G07500	-2.46593	Far-red impaired responsive (FAR1) family protein
3	3313968	3317162	AT3G10600	-3.61818	cationic amino acid transporter 7 (CAT7)
3	3433072	3436279	AT3G10970	-6.90506	Haloacid dehalogenase-like hydrolase (HAD) superfamily protein
3	4528528	4530669	AT3G13784	-3.13722	cell wall invertase 5 (CWINV5)
3	4810922	4811481	AT3G14395	-2.50612	unknown protein
3	5681418	5682331	AT3G16670	-4.04267	Pollen Ole e 1 allergen and extensin family protein
3	7557383	7557958	AT3G21460	-4.74223	Glutaredoxin family protein
3	8289646	8290066	AT3G23230	-2.74385	Integrase-type DNA-binding superfamily protein
3	9589281	9591179	AT3G26200	-5.2996	cytochrome P450, family 71, subfamily B, polypeptide 22 (CYP71B22)
3	17265292	17266266	AT3G46880	-3.9965	unknown protein
3	20644895	20646655	AT3G55646	-5.75164	unknown protein
3	22242503	22244061	AT3G60180	-3.72985	P-loop containing nucleoside triphosphate hydrolases superfamily protein
3	22956138	22956883	AT3G61980	-3.34463	serine protease inhibitor, Kazal-type family protein
3	23266248	23266934	AT3G62950	-3.92048	Thioredoxin superfamily protein
4	232927	233645	AT4G00530	-4.16613	unknown protein
4	735752	736604	AT4G01710	-5.12892	CROOKED (CRK)
4	873053	874772	AT4G01995	-2.77938	unknown protein
4	7019699	7021348	AT4G11630	-6.41284	Ribosomal protein L19 family protein
4	7021769	7023318	AT4G11640	-7.4426	serine racemase (SR)
4	7892319	7893705	AT4G13575	-4.80971	unknown protein
4	8925805	8926310	AT4G15660	-3.48078	Thioredoxin superfamily protein
4	8929178	8929765	AT4G15670	-3.38572	Thioredoxin superfamily protein
4	8931651	8932295	AT4G15680	-3.81361	Thioredoxin superfamily protein
4	8934323	8934921	AT4G15690	-2.68368	Thioredoxin superfamily protein
4	8937392	8937892	AT4G15700	-2.96632	Thioredoxin superfamily protein
4	9644712	9646366	AT4G17170	-2.2262	RAB GTPase homolog B1C (RABB1C)
4	9646504	9648295	AT4G17180	-6.07895	O-Glycosyl hydrolases family 17 protein
4	9699252	9700410	AT4G17340	-2.51981	tonoplast intrinsic protein 2
4	9924697	9926372	AT4G17860	-4.11791	Protein of Unknown Function (DUF239)
4	10598444	10599151	AT4G19430	-3.18976	unknown protein
4	11907630	11908113	AT4G22620	-3.53695	SAUR-like auxin-responsive protein family
4	12512735	12514592	AT4G24090	-4.14158	unknown protein
4	13763463	13765064	AT4G27570	-2.75632	UDP-Glycosyltransferase superfamily protein
4	16204156	16207947	AT4G33790	-4.24719	ECERIFERUM 4 (CER4)
4	16685719	16686703	AT4G35060	-2.1349	Heavy metal transport/detoxification superfamily protein
4	17169463	17173215	AT4G36290	-2.51673	compromised recognition of TCV 1 (CRT1)
5	1024640	1025812	AT5G03840	-2.61092	TERMINAL FLOWER 1 (TFL1)
5	1622171	1624270	AT5G05480	-2.67366	Peptide-N4-(N-acetyl-beta-glucosaminyl)asparagine amidase A protein
5	3015246	3018262	AT5G09730	-3.10816	beta-xylosidase 3 (BXL3)
5	5421742	5424566	AT5G16570	-3.27931	glutamine synthetase 1
5	6612814	6616997	AT5G19600	-3.23116	sulfate transporter 3
5	6922479	6925887	AT5G20480	-2.91912	EF-TU receptor (EFR)
5	11619025	11621298	AT5G30510	-2.78815	ribosomal protein S1 (RPS1)
5	14651011	14652286	AT5G37070	-3.60319	Protein of unknown function, DUF538
5	16181681	16184627	AT5G40440	-8.19227	mitogen-activated protein kinase kinase 3 (MKK3)
5	16632085	16633896	AT5G41590	-3.79014	Protein of unknown function (DUF567)
5	16835298	16836839	AT5G42130	-5.32188	Mitochondrial substrate carrier family protein
5	17352985	17355122	AT5G43240	-2.8232	Protein of unknown function (DUF674)
5	17997778	17999558	AT5G44620	-2.62883	cytochrome P450, family 706, subfamily A, polypeptide 3 (CYP706A3)
5	18157641	18158207	AT5G44973	-4.19369	LOCATED IN: endomembrane system
5	19018100	19018443	AT5G46871	-4.43761	Putative membrane lipoprotein
5	20201100	20204513	AT5G49730	-2.47756	ferric reduction oxidase 6 (FRO6)
5	21990911	21992812	AT5G54190	-4.70407	protochlorophyllide oxidoreductase A (PORA)
5	22175538	22176691	AT5G54585	-2.77271	unknown protein
5	23466717	23469015	AT5G57970	-2.37969	DNA glycosylase superfamily protein
5	24964699	24968520	AT5G62165	-4.31501	AGAMOUS-like 42 (AGL42)
5	25197493	25200033	AT5G62730	-3.35767	Major facilitator superfamily protein

## Sheet: PCGs_down_atxr5-6
List of Protein Coding Genes (PCGs) four-fold downregulated in atxr5 atxr6
Chromosome	Start	End	ID	Log2 fold change	Annotation
1	3019818	3021441	AT1G09350	-2.61882	galactinol synthase 3 (GolS3)
1	25061730	25065446	AT1G67110	-2.33344	cytochrome P450, family 735, subfamily A, polypeptide 2 (CYP735A2)
3	16660758	16662783	AT3G45430	-3.3085	Concanavalin A-like lectin protein kinase family protein
4	2441326	2442567	AT4G04810	-2.35563	methionine sulfoxide reductase B4 (MSRB4)
4	3356869	3358087	AT4G06534	-2.78554	unknown protein
4	6336022	6337332	AT4G10160	-2.77611	RING/U-box superfamily protein
4	10924120	10926758	AT4G20230	-2.46324	Terpenoid cyclases/Protein prenyltransferases superfamily protein
5	3038977	3041044	AT5G09790	-2.93898	ARABIDOPSIS TRITHORAX-RELATED PROTEIN 5 (ATXR5)
5	8295146	8297068	AT5G24330	-2.40612	ARABIDOPSIS TRITHORAX-RELATED PROTEIN 6 (ATXR6)
5	16632085	16633896	AT5G41590	-3.25382	Protein of unknown function (DUF567)
5	17829625	17831225	AT5G44260	-3.68365	Zinc finger C-x8-C-x5-C-x3-H type family protein

## Sheet: PCGs_down_mail1 main
List of Protein Coding Genes (PCGs) four-fold downregulated in mail1 main
Chromosome	Start	End	ID	Log2 fold change	Annotation
1	1300485	1301773	AT1G04660	-2.51526	glycine-rich protein
1	2135850	2137732	AT1G06960	-4.13671	RNA-binding (RRM/RBD/RNP motifs) family protein
1	2386274	2387986	AT1G07710	-2.78798	Ankyrin repeat family protein
1	3338302	3341608	AT1G10180	-4.27839	BEST Arabidopsis thaliana protein match is: exocyst complex component 84B (TAIR:AT5G49830.1)
1	3667247	3669902	AT1G10980	-2.62586	Lung seven transmembrane receptor family protein
1	3690211	3693648	AT1G11070	-3.28194	BEST Arabidopsis thaliana protein match is: Hydroxyproline-rich glycoprotein family protein (TAIR:AT1G61080.1)
1	3963053	3966824	AT1G11740	-3.44559	ankyrin repeat family protein
1	4084161	4085045	AT1G12080	-3.21937	Vacuolar calcium-binding protein-related
1	4604840	4606053	AT1G13420	-4.40238	sulfotransferase 4B (ST4B)
1	7374209	7375789	AT1G21065	-2.10508	unknown protein
1	16577609	16579722	AT1G43800	-4.40961	Plant stearoyl-acyl-carrier-protein desaturase family protein
1	19976414	19977955	AT1G53520	-8.71782	Chalcone-flavanone isomerase family protein
1	19978145	19980084	AT1G53530	-7.78868	Peptidase S24/S26A/S26B/S26C family protein
1	20042639	20043344	AT1G53690	-3.3699	DNA directed RNA polymerase, 7 kDa subunit
1	20098521	20100889	AT1G53830	-2.57635	pectin methylesterase 2 (PME2)
1	20932128	20938290	AT1G55970	-3.7714	histone acetyltransferase of the CBP family 4 (HAC4)
1	20944140	20946718	AT1G56000	-2.29914	FAD/NAD(P)-binding oxidoreductase family protein
1	25167461	25169307	AT1G67260	-4.45691	TCP1
1	26464399	26464860	AT1G70270	-3.22624	unknown protein
1	29373888	29376504	AT1G78090	-2.81592	trehalose-6-phosphate phosphatase (TPPB)
1	29511598	29513051	AT1G78440	-2.4114	Arabidopsis thaliana gibberellin 2-oxidase 1 (ATGA2OX1)
2	7939906	7941678	AT2G18250	-3.16745	4-phosphopantetheine adenylyltransferase (COAD)
2	9259582	9260656	AT2G21650	-4.46197	MATERNAL EFFECT EMBRYO ARREST 3 (MEE3)
2	9717790	9719472	AT2G22810	-2.29825	1-aminocyclopropane-1-carboxylate synthase 4 (ACS4)
2	10620117	10621307	AT2G24970	-2.11402	unknown protein
2	12925727	12927896	AT2G30320	-2.16546	Pseudouridine synthase family protein
2	13819378	13822839	AT2G32550	-2.87914	Cell differentiation, Rcd1-like protein
2	17057401	17058122	AT2G40880	-2.58338	cystatin A (CYSA)
3	2392286	2393778	AT3G07500	-2.9419	Far-red impaired responsive (FAR1) family protein
3	3433072	3436279	AT3G10970	-5.63705	Haloacid dehalogenase-like hydrolase (HAD) superfamily protein
3	4528528	4530669	AT3G13784	-3.91667	cell wall invertase 5 (CWINV5)
3	4810922	4811481	AT3G14395	-3.43288	unknown protein
3	5681418	5682331	AT3G16670	-3.78615	Pollen Ole e 1 allergen and extensin family protein
3	7557383	7557958	AT3G21460	-4.79343	Glutaredoxin family protein
3	7830904	7834049	AT3G22190	-2.2859	IQ-domain 5 (IQD5)
3	9589281	9591179	AT3G26200	-3.34002	cytochrome P450, family 71, subfamily B, polypeptide 22 (CYP71B22)
3	17265292	17266266	AT3G46880	-3.14256	unknown protein
3	20644895	20646655	AT3G55646	-5.80138	unknown protein
3	22242503	22244061	AT3G60180	-3.16739	P-loop containing nucleoside triphosphate hydrolases superfamily protein
3	22956138	22956883	AT3G61980	-3.66319	serine protease inhibitor, Kazal-type family protein
3	23266248	23266934	AT3G62950	-3.16373	Thioredoxin superfamily protein
4	232927	233645	AT4G00530	-4.98112	unknown protein
4	735752	736604	AT4G01710	-4.5484	CROOKED (CRK)
4	873053	874772	AT4G01995	-2.90884	unknown protein
4	7019699	7021348	AT4G11630	-5.90706	Ribosomal protein L19 family protein
4	7021769	7023318	AT4G11640	-7.49234	serine racemase (SR)
4	7892319	7893705	AT4G13575	-6.39498	unknown protein
4	8929178	8929765	AT4G15670	-2.87423	Thioredoxin superfamily protein
4	9644712	9646366	AT4G17170	-2.23929	RAB GTPase homolog B1C (RABB1C)
4	9646504	9648295	AT4G17180	-6.65813	O-Glycosyl hydrolases family 17 protein
4	9699252	9700410	AT4G17340	-2.08269	tonoplast intrinsic protein 2
4	9924697	9926372	AT4G17860	-3.98636	Protein of Unknown Function (DUF239)
4	10598444	10599151	AT4G19430	-3.05024	unknown protein
4	11907630	11908113	AT4G22620	-3.42573	SAUR-like auxin-responsive protein family
4	12512735	12514592	AT4G24090	-4.20747	unknown protein
4	16594468	16595153	AT4G34790	-2.23713	SAUR-like auxin-responsive protein family
4	16685719	16686703	AT4G35060	-2.18639	Heavy metal transport/detoxification superfamily protein
4	16944940	16946192	AT4G35770	-2.48419	SENESCENCE 1 (SEN1)
4	17169463	17173215	AT4G36290	-2.28184	compromised recognition of TCV 1 (CRT1)
4	18580837	18581585	AT4G40090	-3.6382	arabinogalactan protein 3 (AGP3)
5	1150891	1152481	AT5G04190	-2.4039	phytochrome kinase substrate 4 (PKS4)
5	5421742	5424566	AT5G16570	-2.79549	glutamine synthetase 1
5	11619025	11621298	AT5G30510	-3.14579	ribosomal protein S1 (RPS1)
5	14651011	14652286	AT5G37070	-3.41895	Protein of unknown function, DUF538
5	16181681	16184627	AT5G40440	-6.78857	mitogen-activated protein kinase kinase 3 (MKK3)
5	16632085	16633896	AT5G41590	-3.50084	Protein of unknown function (DUF567)
5	16835298	16836839	AT5G42130	-5.34969	Mitochondrial substrate carrier family protein
5	17352985	17355122	AT5G43240	-3.16542	Protein of unknown function (DUF674)
5	17907068	17907598	AT5G44420	-3.95441	plant defensin 1.2 (PDF1.2)
5	17997778	17999558	AT5G44620	-2.62528	cytochrome P450, family 706, subfamily A, polypeptide 3 (CYP706A3)
5	18157641	18158207	AT5G44973	-3.42471	LOCATED IN: endomembrane system
5	19018100	19018443	AT5G46871	-4.69487	Putative membrane lipoprotein
5	21990911	21992812	AT5G54190	-4.58256	protochlorophyllide oxidoreductase A (PORA)
5	22175538	22176691	AT5G54585	-2.74326	unknown protein
5	23466717	23469015	AT5G57970	-2.72435	DNA glycosylase superfamily protein
5	23923200	23923910	AT5G59305	-5.511	unknown protein
5	24233023	24234007	AT5G60180	-3.37294	pumilio 19 (PUM19)

## Sheet: PCGs_down_mail1 atxr5-6
List of Protein Coding Genes (PCGs) four-fold downregulated in mail1 atxr5 atxr6
Chromosome	Start	End	ID	Log2 fold change	Annotation
1	83044	84864	AT1G01190	-3.41138	cytochrome P450, family 78, subfamily A, polypeptide 8 (CYP78A8)
1	560609	562424	AT1G02630	-3.23355	Nucleoside transporter family protein
1	982505	983540	AT1G03870	-2.28075	FASCICLIN-like arabinoogalactan 9 (FLA9)
1	1167456	1168878	AT1G04360	-2.05804	RING/U-box superfamily protein
1	1300485	1301773	AT1G04660	-3.96586	glycine-rich protein
1	2135850	2137732	AT1G06960	-4.0318	RNA-binding (RRM/RBD/RNP motifs) family protein
1	3338302	3341608	AT1G10180	-4.02403	BEST Arabidopsis thaliana protein match is: exocyst complex component 84B (TAIR:AT5G49830.1)
1	3667247	3669902	AT1G10980	-2.83907	Lung seven transmembrane receptor family protein
1	3963053	3966824	AT1G11740	-4.97795	ankyrin repeat family protein
1	4056206	4057933	AT1G12010	-3.58359	2-oxoglutarate (2OG) and Fe(II)-dependent oxygenase superfamily protein
1	4084161	4085045	AT1G12080	-3.25009	Vacuolar calcium-binding protein-related
1	5602872	5604663	AT1G16390	-2.19939	organic cation/carnitine transporter 3 (3-Oct)
1	7374209	7375789	AT1G21065	-2.32316	unknown protein
1	7932853	7933390	AT1G22470	-2.49453	unknown protein
1	11271227	11273294	AT1G31490	-3.37509	HXXXD-type acyl-transferase family protein
1	12242125	12244462	AT1G33770	-2.42509	Protein kinase superfamily protein
1	19070912	19072694	AT1G51440	-2.47944	alpha/beta-Hydrolases superfamily protein
1	19672495	19673644	AT1G52830	-3.38243	indole-3-acetic acid 6 (IAA6)
1	19976414	19977955	AT1G53520	-8.49851	Chalcone-flavanone isomerase family protein
1	19978145	19980084	AT1G53530	-7.36184	Peptidase S24/S26A/S26B/S26C family protein
1	20042639	20043344	AT1G53690	-4.67277	DNA directed RNA polymerase, 7 kDa subunit
1	20932128	20938290	AT1G55970	-3.51052	histone acetyltransferase of the CBP family 4 (HAC4)
1	20944140	20946718	AT1G56000	-2.07122	FAD/NAD(P)-binding oxidoreductase family protein
1	23128704	23129759	AT1G62480	-2.83308	Vacuolar calcium-binding protein-related
1	24257215	24258473	AT1G65310	-4.88471	xyloglucan endotransglucosylase/hydrolase 17 (XTH17)
1	25167461	25169307	AT1G67260	-3.45407	TCP1
1	27341078	27342455	AT1G72620	-2.92367	alpha/beta-Hydrolases superfamily protein
1	28131589	28132710	AT1G74890	-2.69352	response regulator 15 (ARR15)
1	28441525	28442429	AT1G75750	-2.50422	GAST1 protein homolog 1 (GASA1)
1	29373888	29376504	AT1G78090	-3.36079	trehalose-6-phosphate phosphatase (TPPB)
1	29511598	29513051	AT1G78440	-5.21427	Arabidopsis thaliana gibberellin 2-oxidase 1 (ATGA2OX1)
1	29516988	29517933	AT1G78450	-4.12662	SOUL heme-binding family protein
2	2033155	2034217	AT2G05540	-2.59791	Glycine-rich protein family
2	7939906	7941678	AT2G18250	-3.19014	4-phosphopantetheine adenylyltransferase (COAD)
2	8985972	8987263	AT2G20880	-2.7	Integrase-type DNA-binding superfamily protein
2	9259582	9260656	AT2G21650	-3.45406	MATERNAL EFFECT EMBRYO ARREST 3 (MEE3)
2	9717790	9719472	AT2G22810	-3.5443	1-aminocyclopropane-1-carboxylate synthase 4 (ACS4)
2	11087347	11087944	AT2G26010	-4.20088	plant defensin 1.3 (PDF1.3)
2	12925727	12927896	AT2G30320	-2.09119	Pseudouridine synthase family protein
2	15818081	15821295	AT2G37720	-2.41128	TRICHOME BIREFRINGENCE-LIKE 15 (TBL15)
2	16844863	16845934	AT2G40330	-3.90582	PYR1-like 6 (PYL6)
3	1652	4159	AT3G01015	-2.85263	TPX2 (targeting protein for Xklp2) protein family
3	2209411	2211307	AT3G07000	-2.50384	Cysteine/Histidine-rich C1 domain family protein
3	2392286	2393778	AT3G07500	-2.8703	Far-red impaired responsive (FAR1) family protein
3	3433072	3436279	AT3G10970	-7.48588	Haloacid dehalogenase-like hydrolase (HAD) superfamily protein
3	4528528	4530669	AT3G13784	-3.98983	cell wall invertase 5 (CWINV5)
3	5212983	5214124	AT3G15450	-3.15833	Aluminium induced protein with YGL and LRDR motifs
3	5505403	5507050	AT3G16240	-2.11095	delta tonoplast integral protein (DELTA-TIP)
3	5681418	5682331	AT3G16670	-4.05281	Pollen Ole e 1 allergen and extensin family protein
3	6465824	6467175	AT3G18773	-3.10119	RING/U-box superfamily protein
3	6705492	6706127	AT3G19350	-2.82255	maternally expressed pab C-terminal (MPC)
3	7557383	7557958	AT3G21460	-4.02463	Glutaredoxin family protein
3	9589281	9591179	AT3G26200	-4.80996	cytochrome P450, family 71, subfamily B, polypeptide 22 (CYP71B22)
3	11527871	11529350	AT3G29670	-2.43065	HXXXD-type acyl-transferase family protein
3	16660758	16662783	AT3G45430	-2.56526	Concanavalin A-like lectin protein kinase family protein
3	17265292	17266266	AT3G46880	-2.82692	unknown protein
3	18584999	18587312	AT3G50120	-2.27749	Plant protein of unknown function (DUF247)
3	18761087	18764016	AT3G50560	-2.78482	NAD(P)-binding Rossmann-fold superfamily protein
3	19742967	19743297	AT3G53250	-2.25792	SAUR-like auxin-responsive protein family
3	20644895	20646655	AT3G55646	-5.27025	unknown protein
3	22242503	22244061	AT3G60180	-2.12556	P-loop containing nucleoside triphosphate hydrolases superfamily protein
3	22956138	22956883	AT3G61980	-2.89878	serine protease inhibitor, Kazal-type family protein
3	23261441	23261927	AT3G62930	-2.36949	Thioredoxin superfamily protein
3	23266248	23266934	AT3G62950	-3.71156	Thioredoxin superfamily protein
4	232927	233645	AT4G00530	-4.71525	unknown protein
4	553392	554089	AT4G01335	-3.51959	FUNCTIONS IN: molecular_function unknown
4	735752	736604	AT4G01710	-3.9669	CROOKED (CRK)
4	873053	874772	AT4G01995	-3.05956	unknown protein
4	6869952	6871661	AT4G11290	-2.95593	Peroxidase superfamily protein
4	7019699	7021348	AT4G11630	-5.32822	Ribosomal protein L19 family protein
4	7021769	7023318	AT4G11640	-7.0655	serine racemase (SR)
4	7892319	7893705	AT4G13575	-3.26508	unknown protein
4	8137050	8138281	AT4G14130	-2.70191	xyloglucan endotransglucosylase/hydrolase 15 (XTH15)
4	8925805	8926310	AT4G15660	-3.50935	Thioredoxin superfamily protein
4	8929178	8929765	AT4G15670	-3.4993	Thioredoxin superfamily protein
4	8931651	8932295	AT4G15680	-4.49498	Thioredoxin superfamily protein
4	8934323	8934921	AT4G15690	-3.72876	Thioredoxin superfamily protein
4	8937392	8937892	AT4G15700	-3.00156	Thioredoxin superfamily protein
4	9644712	9646366	AT4G17170	-2.23968	RAB GTPase homolog B1C (RABB1C)
4	9646504	9648295	AT4G17180	-6.2313	O-Glycosyl hydrolases family 17 protein
4	9699252	9700410	AT4G17340	-2.35399	tonoplast intrinsic protein 2
4	9924697	9926372	AT4G17860	-4.93696	Protein of Unknown Function (DUF239)
4	10598444	10599151	AT4G19430	-4.34211	unknown protein
4	11561228	11563950	AT4G21760	-2.54534	beta-glucosidase 47 (BGLU47)
4	11653379	11654136	AT4G21970	-2.81137	Protein of unknown function, DUF584
4	11907630	11908113	AT4G22620	-3.65985	SAUR-like auxin-responsive protein family
4	12257675	12258411	AT4G23496	-4.02883	SPIRAL1-like5 (SP1L5)
4	12512735	12514592	AT4G24090	-4.27498	unknown protein
4	13763463	13765064	AT4G27570	-3.87922	UDP-Glycosyltransferase superfamily protein
4	14161680	14163195	AT4G28700	-2.38645	ammonium transporter 1
4	16204156	16207947	AT4G33790	-3.80734	ECERIFERUM 4 (CER4)
4	16591228	16591892	AT4G34770	-2.57397	SAUR-like auxin-responsive protein family
4	16685719	16686703	AT4G35060	-2.50904	Heavy metal transport/detoxification superfamily protein
4	17083884	17085120	AT4G36105	-2.57187	unknown protein
4	17330145	17331624	AT4G36770	-2.74037	UDP-Glycosyltransferase superfamily protein
4	17515079	17516162	AT4G37220	-4.23018	Cold acclimation protein WCOR413 family
4	18121525	18122010	AT4G38825	-2.71136	SAUR-like auxin-responsive protein family
4	18580837	18581585	AT4G40090	-3.21136	arabinogalactan protein 3 (AGP3)
5	1024640	1025812	AT5G03840	-2.89478	TERMINAL FLOWER 1 (TFL1)
5	1622171	1624270	AT5G05480	-3.35515	Peptide-N4-(N-acetyl-beta-glucosaminyl)asparagine amidase A protein
5	2171402	2172939	AT5G07000	-2.40999	sulfotransferase 2B (ST2B)
5	2396431	2397423	AT5G07571	-2.59085	Oleosin family protein
5	3015246	3018262	AT5G09730	-2.97575	beta-xylosidase 3 (BXL3)
5	5421742	5424566	AT5G16570	-2.83869	glutamine synthetase 1
5	6612814	6616997	AT5G19600	-4.19381	sulfate transporter 3
5	6833658	6836782	AT5G20250	-2.92576	DARK INDUCIBLE 10 (DIN10)
5	11619025	11621298	AT5G30510	-3.01954	ribosomal protein S1 (RPS1)
5	14651011	14652286	AT5G37070	-2.95781	Protein of unknown function, DUF538
5	16181681	16184627	AT5G40440	-7.02269	mitogen-activated protein kinase kinase 3 (MKK3)
5	16632085	16633896	AT5G41590	-4.57401	Protein of unknown function (DUF567)
5	16835298	16836839	AT5G42130	-5.18295	Mitochondrial substrate carrier family protein
5	17352985	17355122	AT5G43240	-2.73859	Protein of unknown function (DUF674)
5	17907068	17907598	AT5G44420	-3.95031	plant defensin 1.2 (PDF1.2)
5	17908944	17909507	AT5G44430	-3.571	plant defensin 1.2C (PDF1.2c)
5	17997778	17999558	AT5G44620	-3.66998	cytochrome P450, family 706, subfamily A, polypeptide 3 (CYP706A3)
5	18157641	18158207	AT5G44973	-4.90155	LOCATED IN: endomembrane system
5	18589481	18591400	AT5G45830	-3.84513	DELAY OF GERMINATION 1 (DOG1)
5	19018100	19018443	AT5G46871	-3.26803	Putative membrane lipoprotein
5	20011878	20016742	AT5G49360	-2.95757	beta-xylosidase 1 (BXL1)
5	21039761	21040594	AT5G51790	-2.60939	basic helix-loop-helix (bHLH) DNA-binding superfamily protein
5	21990911	21992812	AT5G54190	-4.70477	protochlorophyllide oxidoreductase A (PORA)
5	22175538	22176691	AT5G54585	-3.92219	unknown protein
5	22554877	22555650	AT5G55710	-2.34066	FUNCTIONS IN: molecular_function unknown
5	22980692	22982342	AT5G56840	-3.10405	myb-like transcription factor family protein
5	23400714	23401267	AT5G57760	-2.95104	unknown protein
5	23466717	23469015	AT5G57970	-2.56514	DNA glycosylase superfamily protein
5	24964699	24968520	AT5G62165	-3.93791	AGAMOUS-like 42 (AGL42)
5	25197493	25200033	AT5G62730	-2.81961	Major facilitator superfamily protein
