# Supplementary material for: Arabidopsis proteins with a transposon-related domain act in gene silencing
Source: Nat Commun. 2017 May 3;8:15122. doi: 10.1038/ncomms15122 (PMC5418596; doi:10.1038/ncomms15122)
Supplement: Supplementary Data 3 — PMD sequences used in this study. [file ncomms15122-s4.xlsx]

## Sheet: Feuil1
Supplementary Data file 3: PMD sequences used in this study
>Ac1 (Aquca_003_00230)
AIMSSTYVFPINKELVLGLAEFWCPDTNTFVFKWGEATMTLEDMLVIGGFPILGNPITSPLTTELVEIEENLNQVYRELSKTKAKKTDHAGWLNHFKGSDDDLGHAAFLSLWMSRYVFPTPATRPVETINKQMFPVAIHLTQATRVALAPAILASLYRDLRALKEEFASPTTTEDHCITLCVPFHIMHLWAWERFPCLQPTPKSINSVRSTINSPQKFRWRPYSSELENWQRPSYYKEQGEWVFVSPNLNEELFSFSHCLVPCELVGLDCIEQYLPHRVGMQFGMDQDIPLPFTRANANWERAWTTYDKPIRNFRFYIPP
>Ac2 (Aquca_026_00314)
NDKEAELELSKHSQTHVSTTWLCSIFHKKVKTLTSRRHVEHAVRAYLMFLFACVLFLDKTSTDVNVCYIIPLMTFSKIKDFAWGAAVLAHIYRSLGKASRAECKQFSGFITLIQAWIYDHFPNFSVIPNLDYVDTIPRMMRWSPFPVSYTDNMQALRWHRETIDRMTAIEVHWDPYFELRGSTRCLHEISFYQGVIYFFDVVEAYHANRVLRQLGHIQGIPPSIIIPVKSRRTASTIKFDVMHGRHDVYFSQWESHKLDSHVRGDRSTVAWEVSADYLEWY
>Ac3 (Aquca_045_00224)
DVALILGLRVTGEPVVLKQDSPISVLEKEYGATIKKRSIKVASLEKRLESLKKVATEDFVRSFLLFTFGVFLFPNDNGTIDSRYLSLMEDLDRVPQFSWGSAVLEDLFNWFYKFKNDKKLTYMGSCLIFLQLWSYEHIDVARPSSLKCNLVFPRSYKWKNSSCRQREWFTPKFNELQGNQIVW
>Ac4 (scaffold_16 Acoerulea (4460449-4461693))
DAIMSSKYKFYIDKEMMLGLVEYWCRETNTFVFPWGEATITLEDMLILGGFTLLGDSVSTPLSPELVGSEKILNEELLNLTSYDAWISKFMDGNSRFEHVAFLTLWLSRFVFPAHPEGFIGKHVFPIAIHLAHGNEIALGPAVLASIYRDLRLLKQKFVASQKPISVWGPLQLVQMWGWEHFLFIKRTSPNPLLLNEPRAARWHNVKSESVVPVAEILKVQDNFHWRPYTISVNHWNLPAFYKEKDELHNNQHEEDRELQYFAHCLRPCILVGLDNTTEKYLPHRVARQFGYDQDLPGHFTLDTTYEAAWRSYDKLINKNVKYFARSRLLESSATARYKEWW
>Atr1 (XP_006856388)
LLMAFIKTWCTQTNTAHLNIGEMGPTLYDVWRILHIPVTGEPVTGIRPENYRDFIKGYLGDCPTEKKLMRIKHTWLRKRFGQLPKGYSKLQLVQYTRAYLLYLVGTTIFADSSKGTTLAIYLQLFHDFDTAGKYAWGAAALAFLYRSLSKVVDGETVHFSGSATLLQCWIYEHFIALHPKPIQMNSRMARACAWVKQPRQKDPYKVFENLTVILVNWEPYEESQEEDYKTLNEINKETALCRSFLISFNIAEYYMPDRMLRQFGKAQGIPAEPLKWDRREKVGVHPTSWKDELSVEIRDWHERQHNIIEAVIDINGGLPTKEYMAWYNR
>Atr2 (XP_006852770)
MRALLEIWSHASNTWLFGHGEGGISLLDLHFIGGLPLVGAMYDEFVPHNSVIFGGVPLGGEASPPGLREVFEIYQLLSSQTIDGQVSFSRWVRFFYGEHPDAIENCVLGGKKEQAKVFPAIYVRRSAKDCVYLAAYLALFMCKFALPGSSDLIRPGCFFVACDMARGRQYALAQPVLCSIYYGLGAISRGKPFKGGDGPGLEGGEAFPGNFKTPFPAHYVFGWLSAYFPSTYATNTALAGSMCPQLVKIVGQKATFHTPGHARSLFGGDSFFTRRNPFPVGGCTDCSHELDGASIGISELMFVLSVRGGILPFRTLFGSKLEAYYPHRFARQHGLDQGCPFPVLFKKRYGKEGSKRKKDDLGTCRESWKAVHVRTAWATCLEFTEVNKFVVPHYGRVGW…
>Atr3 (XP_006849480)
MTPALFDVYEILGLAVDGDPVTCRPIKDLRKFIKDNLGIVPDGNLASLRHTWLKANFRELSPDATSIQVYRYTRAYLLFLISVTIFANASVSTVSPRYLQFFEDIEGASTYAWGAATLAFLYRALGKACTFKRRPFSGSTTLMQCWSYEHIMHMRPIPHSIPPNMPRGKRWEPPKKYHGNPHNLMPSIRQEIDNLQPNEVIWNPYFNPDEVISDDRQQAFQTVMCPTTLIFDDIAEHYMSDRVCWQFGVKYGIPRNPLVVSKRQSIQFGQRDWRNVNADKIANWLSRHDRIMPDIQQD
>Atr4 (XP_006848826)
IDQPLVATNAESWRSEINSFHYNIQIGEMTPTLFDVYDILGLSVVGEHVTCRPINALHKFIEDNLGIVPTEGNLTAIKHSWLKANFWELPPDASPVQIVKYTQAYLLFLISVTNFADASVATVPTRYLQFFEDIEQAHRYAWDAAALAYLYRLLGKACTFKRRHFSGSATLMQVIWNSYFKLDEEISDDRHEAFETVMCVTTLILHDIVEPYMPDHVCRQFGSKQGIP
>Atr5 (XP_011627813)
MTPTLFDIYEILGLAVDGEPITCRPINDLQQYIEDNLGMVADGNLKSLRHTWLKANFRKLTPDATSIPVYRYTRAYMLFLISLTIFVDALVSTVPTRYLQFFEDIEGASKYAWGVTTVAFLYQSLGRACTFKLRHFSGSTTLMHMRPIPHNISPNLLKAKRWEPPKKYYGNPHNLMPLPLDKNLPDEVISDDRQKTFETTMCLTTLIFYDIVEPYMPDRVRWQFGAKQSIPKNPLVGGKRASRQGGHQDWRNVNANKIHQW
>Atr6 (Gypsy-51_ATr-I repbase)
MRAFLETWCAETNTNFFGYGESGMSLLELHFIGGLSLLGERYEEFTPENEIIFGGGSYSGLRRPSCLRSVFKEYVKLAAVSGSKDIPFQIWINHFFDMEKAKGEPKNPLFNGSETPPPLTVRMPHRPDVWDRPTYLASYIALFLCHFALPDSRGHVVRPECLYAACNMAEGHRYALAQPVLCCIYNGLTSATDPEKVLGDSRTPFPIHYVYGWLGAYFPSTYKYSLTSNVDTFPFLLRLMGCRAVFHSSVQARRLFWEDNFLRFRPFPIGGTQEGLFTDEYALGINKRTPSTDWEIMSLMNIRGSLLPLRVGNHRLIEPYNPHRFARQHRMDQGCPVFYDFTRHGSWSNLHVKSAWDSCTLLGQSCRFIIPSNHREVFMTRSYCAWYQ
>Atr7 (MuDR-11_ATr repbase)
IDCSLLRAFIGKWCKVTNTARLXVGXVTPTLYDVWHILRIPVTGEPVTCIRPKDYMAFIMEYLGDCPNGDKLSRLKHTWLRTKFEQLPKKPTKLKLLQHXRAYLLYLVGTTIFADASQRSTLTSYLQLFLFLLQCWIYEHIPXLXSKPTTITIEMPRACKWKKQPRRKDPLTTFDDISIDMVCYLLVCLCNCRVTWQPYEEYSPRDTLSKENALCRSYLICFNIAEFYTPDRVRQFGMMQAIPVGPPKWDRREKVGLHPTSWIDELSAEISDWRQRERNIVKADVDKYGGMPTNEYMSWY
>MAIL1 (At2g25010)
GYFRKIGPMSLNNSLISALVERWRRETNTFHLPLGEMTITLDEVALVLGLEIDGDPIVGSKVGDEVAMDMCGRLLGKLPSAANKEVNCSRVKLNWLKRTFSECPEDASFDVVKCHTRAYLLYLIGSTIFATTDGDKVSVKYLPLFEDFDQAGRYAWGAAALACLYRALGNASLKSQSNICGCLTLLQCWSYFHLDIGRPEKSEACFPLALLWKGKGSRSKTDLSEYRRELDDLDPSKITWCPYERFENLIPPHIKAKLILGRSKTTLVCFEKIELHFPDRCLRQFGKRQPIPLKVKRRDRKNRRLDDLDTSMSLACEEWAERGDHIVDSPGGGNVVDDGAYMEWYAR
>MAIN (AT1G17930)
GFGWFRLVGSISLNNSLISALVERWRRETNTFHFPCGEMTITLDEVSLILGLAVDGKPVVGVKEKDEDPSQVCLRLLGKLPKGELSGNRVTAKWLKESFAECPKGATMKEIEYHTRAYLIYIVGSTIFATTDPSKISVDYLILFEDFEKAGEYAWGAAALAFLYRQIGNASQRSQSIIGGCLTLLQCWSYFHLNIDRPKRTTRQFPLALLWKGRQQSRSKNDLFKYRKALDDLDPSNVSWCPFEGDLDIVPQSFKDNLLLGRSRTKLIGPKVVEWHFPDRCMKQFGLCQVIPGEVPPRKNEKNHDEDLLEDMNTADEEWMRRRENIVENGGGNGDESEYMQWFNS
>MAIL2 (AT2G04865)
GFGFLRRIPAISLDNPLISALVERWRRETNTFHFTVGEMTVTLEDIALLLGLGIDGKPVIGLTYTTCSAVCERYLGKSPASNSASGGMVKLSWLKDNFSECPDDASFEEVERRTRAYLLYLVGSTIFSTTTGNKVPVMYLPLFEDFDDAGTFAWGAAALAFLYRALGNASVKSQSTICGCLTLLQCWSYYHLNIGRPKLNREPIHDQFPFVLKWKGKQNGPTANRDVVFYRKALDVMKPTDVVWLPYENMNGGDMSDRMRKSLLLGRSKTMLISFDKAERHLPDRCRKQFDLFQDIPADVQRWVRKSRGVDGGVDLSNKMESELSEWEMRWENIVPDDVQGVDEADYMRWYLG
>MAIL3 (AT1G48120)
GLYGVYKVAFIQLDYALITALVERWRPETHTFHLPAGEITVTLQDVNILLGLRVDGPAVTGSTKYNWADLCEDLLGHRPGPKDLHGSHVSLAWLRENFRNLPADPDEVTLKCHTRAFVLALMSGFLYGDKSKHDVALTFLPLLRDFDEVAKLSWGSATLALLYRELCRASKRTVSTICGPLVLLQLWAWERLHVGRPGRLKDVGASYMDGIDGPLPDPLGCRWRASLSHKENPRGGLDFYRDQFDQQKDEQVIWQPYTPDLLAKIPLICVSGENIWRTVAPLICFDVVEWHRPDRVLRQFGLHQTIPAPCDNEKALHAIDKRGKSEYDWSARHSRHIGLWEARVSSVVSGEPECSPMDYNDPYMEWYRR
>At1 (AT1G32120)
GVYDAILASRYQIKRHDDLIVALVEKWCIETNTFVFPWGEATLTLEDMIVLGGLSVTGNNALAPVKRDGMKEVEEKMKEAKRYIEVSLEKKCCVSMWMKEMMNSGNEIEHEAFMVSWLSRFVFTNSGDVLREKLFPAAVQLAKGVRLALAPAVLARIYGDLGVLKEFLTGYSEKETVVVKSPFQFVQVWALERFMALQPPGQPSQLKTGEPRIARWHHYGGGQDVYGYPENIRAVLDSAKESFDYRPYTKPVNNFRFPKFYFEDDCWVRVRPDENIVAFGRCLRFAKLVGLDCIEPYYPHRVALQFGYDQDVPGVVPARIETPELAWKDYIRPIADGMLYFPARLHEADVTVGYIRWWKL
>At2 (AT1G50750)
GIFEAVMASIYRIPKNPDLILGIAEKWCPYTKTFVFPWGETAVTLEDVMVLSGFSVLGSPVFATLDSSGKEVKAKLDKEWKKIKKAKVNFVTQVAWMERFMDSGDELEHVAFLVLWLNYFVFPSRLYHLYKAVFPIVVHLSTGTRIALALAVLAHLYAELIASSLDMGEVQGTTVKPNPLLKGEPRLALWHGLLQRTSDARQILDSLKIDTVWIPASPNLDVEFVSFARCIKVSQLVGIDNVEHYFPNRVASQFGMLQDVPCAVNQNNLSQEAAWNDYNKPINDLALFIPSRSAIPRVTPTFCEWWRR
>At3 (At1g50790)
GIFEAILASTYKIFKNTDLVMGIAEKWCPDTNTFVFSWGEATITLEDVMVLLGFSVLGSPVFATLDSSGKEIMAKLGKEWLKIKKDKGTFVTQIAWIERFMDSGDELEHLAFLVLWLSYFVFPTRYYHIYEAIWPIAIHLSNGTKMALAPAVLAHLYADLSLLKNHITALSESPIKVEIDLSSLCKLVNVWIWERFRALQSKPNLLLKGEPRLALWNDLKQRTSNAKRILNNSKIDGFEWCPYTKTVKNWDFPQFYPEKATWVTLVPNRDDEFISFARCIMVSQLVGIDSLEHYYPNRVASQFGRLQDVHCPVNRNNLSREAAWNDYYKPLDDLELYIPSRSAISCDTPMFCDSWRK
>At4 (At1g50820)
GIFEAVIASTYKIPKDTDLVLGLAEKWCPDTKTFIFPWGEATITLEDVMVLLGFSVLGLPVFATVDSSGKEIMAKLEKEWKKIKNDKVCLVTKLAWMERFMNSGDELEHVGFLVLWLSYFAFPSHLFHISEAILPVAVHLSSGTKMALAPAVLAHLYADLSLLQGHIRVFSESLIKVQLDLNALFKLVQVWAWERFRELQLKPFSLLRGEPRLARWCDMKQSTSNAWRIFNNSKMDSFEWRPYTKTVKNWDFPRFYPERAMRVPVGPNLDDEFISFARCIKVSELVGIDSVEHYFPNRVASQFGMRQDVHCPVNQKKLSRDAAWNDYDKPIDGLTIYIPSRSAISCVTPMCEPQRK
>At5 (AT4G16050)
GIFEAIKASTYRIHKNPSLILSLAQNWCPETNTFVFPWGEATITLEDVNVLLGFSISGSSVFASLQSSEMKEAVEKLQKRCQGSMKQESWISSFVDDEMEHEAFLVLWLSKFVFPDKFCSSISSDVFPLAVRLARGERIAFAPAVLANLYNDLGHICVLASIQNVLASSLFKLVQVWIWERFKSIRPEAKVIPRGQPRIAQWSGLKQRFKNVGLIIFHGNFDWRPYSEPLENWNPPRFYVEEAKWVRIDESLDGDYDDDDEFVSFARCVRVSKLVGIGVVENYYPNRVAMQFGLAQDVPVLGTNHRRNFTEEEAWDDYNKPLVGLKLYFPSRVATASVTTRYRDWWAK
>At6 (AT5G18510)
GIFEAIKASTYKIIKDTSSILSIAEKWCSETKSFIFPWGEATITLEDVMVLLGFSVLGSPVFSPLECSEMRDSAEKLEKVRRDSLGKAKRVSQRSWTSSFMGRGGQMEHEAFLVLWLSLFVFPGKFCRSISTNVIPIAVRLARGERIALAPAVLAFLYKDLDRICDFSRGKCAGKVNLKSLFKLVQVWTWERFSNIRPKAKEIPKGEPRIAQWDGLQQISKNVKLSFDVFEWRPYTKPLKNWNPLRFYVDEAMWLTVDDSVDDAFASFARCVKVSYLAGNGFVEDYFPYRVARQFGLSQDLPGLVTRRRKITEKDAWDDYSNSLEGLNLYLPSQLDRGYVTARYQDWWFK
>At7 (AT1G50830)
GIFEAIKVSTYSITKNPSLILSVSEKWCPETKSFVFPWGEATITLEDVMVLLGFSVLGSPVFAPLETSETRDSVKKLENVRIQHMNSSTDRRVSQKSWVSTFLGRGGDMEHVAFLVLWLSLFVFPVKSRRNISNHVFPIAVRLARGERIALAPAILAILYRDLDRIHEVSREDCVDKFHLESLFKLVQVWTWERFRNIRPKASDIPKGEPRIAQWHGLHRRSKDAWFCFDDFEWRPYTKALNNWNPFRFYLEEAIWVTVDESIDDEFASFARCVTVSQIVGDGFVEDYFPNRVARQFGLDQDLPGLATCQRNSTEKEAWNDYNKSLIGLNLYMPSRLDQGSVTARYRVWWLK
>At8 (AT1G51538)
GIFEAIKASMYKIRKNQSLLLALVEKWCPETKSFLFPWGEATITLEDVLVLLGFSVQGSPVFAPLESSEMRDSVEKLEKARLENRGQDGLVRQNLWVSSFLGRGDQMEHEAFLAFWLSQFVFPDMCRRSISTKVLPMAVRLARGERIAFAPAVLARLYRDLGQIQASAREKSTPNVTLKSLFKLVQLWAWERFKSTSPKARVIPKGEPRISRWHSQTSKNVRLNLVDFDWRPYTKPLQIWNPPRFYPEEAMWMTVDDNLDDGFVSFARCMRVSQLVGVGIVEDYYPNRVAMQFGLAQDLPGLVTDHSSFTEKEAWDGYNKSLDGLMLYIPSRVATTSVTERYRDWWLK
>Bd1 (XP_003561529)
AVLASTYRFKRDAAAVLHLASFWSPSTSTFAFPWGEATLTLQDVAVLGGFPADGSPVPAPLPPQWRPDEAALNGVRLGFNRSACKKAHHAAWMKHFLADTDMDAHIEHAAFLALWLTRFVLPGHPESTMRQSLFPLAVRMARGDRAALGPAVLASIYRDLREMKNYLVAAGTTGGNAELLSPLSVHAPLYILQLWMWERFPVLWDGRANPVVDGEPRAARWHDVSKKMSPTLIREVLSSGENFVWQPYTTSVQQHGGWVRGGDVTKDEKLLLLAHSLRACELVGMDCIEQYLPHRVAMQFGLDQDVPGDVHRAIEDWGIGWETYDLEGKNVAMFIPHSEPGVTARYAQWWR
>Bd2 (XP_003573842)
DRHALFALLSLWHPETHTFRLPAGPATFTLEDALLLAGLSPSGAPLDRPLTLAEEELRIRLVVEKEKIKELHPCARKAHRVSAELWLEWFDSRIRPGEDDELRWLGFLAYWLAFFVTPRLRSKGGELPECVFALAARLSLGECIALGPAVVANLYAEMDRIVTSRVTEGARGRVDVWAPLWLLQVWMWERYYSLRPPQLRAPEFPVSSVRVLYWTRRRSKTTAEDSLRVLQEEDCFEWRPYLENSLNWTEPKWFSKETVLVSSRGKDKPEWFEDYIAIIRQAVLTGLYGDGMDNSTIYNPHIVARQLGYDQDVPLSTVHGLDSGAIKVWIPGICRRGVVTKDYLEW
>Bd3 (XP_014751196)
AKMLSTGHNLMLDSSLLTALVDRWRPETHTFHFRWGEMTPTLKDVSMITGLPLGGPPVVPQPESLTWREDLGQRLGIALPRKEGGKELRGVPRSWLNHFTNVPPDADNYIIPTHLVAYLLWLFGSVMFPSSSGDTIPPSYIGIAVEIADTDFHETVAYSWGSAVLCHTYRGLCDGVQKKPTRKEPILCVCYILLQLWSWEHLPIGRPHIQNPVHPYEVADPRFEPATFGSRWTHAKLSWARKYAAKCYPLYHNEFEMLHDTEVIWDPFSQDDIVNVGGDVGLSVQCTYDSGIWMTCCKLVFAHMVQPYEPERVMRQFGLFQEVPPPPPRGISHDVHTQTNQGKNRHNWRLANQTWIQAWSDALTDTVNEARGYDPRTYEEYLEWY
>Bd4 (KQJ95863)
ITALVDRWSEMTITLQDVSIILALPIGGEPVCINMASSGWRQQMADLIGRAPEAAEDPANDRVSTGATYTWIVENFSECPEDAAIEVVEQYARVYVWYVITRTLFADGGGRTTQWHWLKALTLDDACRRSKPDSDIGGPLLLLSVWSWERFAVGRPKTLAFNDWDDKEDPLRRPTWAYKWDRARDNWNDTKLLYRQYTNEFDTLTPEQVEWQPYGSGDDFGVPFDYELNPKCLEERHLWLMRCPMICLWAVELHQPHRVMQQFGLLQTNP
>Bd5 (KQK07288)
ITALVDRWKPETHTFHLRTGEMTVTLQDVSMILALPIGGKPVCINTTSSGWRQQMADLIGWAPEAPEDPANDRVPAGATYTWIVENFSECPEDAAIEVVEQYARVYVWYVITRTLFADGGGRTAQWHWLKALTVWDSNWNWGTAALAYLYRQLDDACRRSKPDSGIGGPLLLLSVWSWERFPVGRPEMLAFNDWDDEEDPLRRPTWAYRWDRTRENWNDTKLLYRQYTNEFDTLTPEQVEWEPYGSGDDFGVPFDYELNPKCLEERHLWLMRCPMICLWAVELHQPQRVMQQFGLFQTNP
>Bd6 (KQJ82154)
GAIYCSLCDYTICPALLRSLLEKWSPQTNTFLFNCGERTITLLDMFLMAGLPVAGDPYEEFIHPLRKLNPSLLLFPNFLFDLLDEWDTLSTQSEGNLVTFQAWCDHFYNNQADPPSFTSLRAERKYTAAYIALWLCSHVVVGVGPYIRPGCLVMASWIAVGRKISLAPPVLSSLYFSLRRISRHPVGPSYGRTPWPVHYIIGWVNLYLKKVFKGKLSGGRLPSPKKLHMQPAMINTMLRPPNVFSSEAAHDFLAHHKNIVLCPYASRNLTGADQLHRSYMISVRRGMLPWRFSFQGVDKCVAEPYHPDRVAFQFKLDQLVP
>Bd7 (XP_014751549)
ARMTSTGQSLMLDSSLLTALVDRWRPETHTFHFRWGEMTPTLKDVAMITGLPLRGPPVVPQPESLTWREDLEAQFGIPLPRKEGAKEIRGVPKSWLSQFTVVPPDADDYVIRKHLIAYLLFLFGSIMFPSSSGDTIPPSYINMAVEIADNQFDDIIAYSWGSAVLCHTYRGLCVAVQKKPIRKEPVLSVCYILLQLWSWEHLPIGRPQIEHPVHPYKLGDTRFEPATFGSRWTYGKLRWARQFAGKCYPLYHDDLERLHDTEVIWDPFSQEDILYVGGAPGLSMQCTCDADIWMTRCNLVFAYMVEPYQPERVMRQFGLFQEVPPPPPRELAHDVHTQRNQGKSRHDWRHTNHAWIQNWSDASTNTVDEARAYDSQTYEAYVQW
>Bd8 (XP_003568248)
DKALITALVERWRPETHSFHLASGEMTVTLQDVAMLFALPIDGRPVCSKTDHDYGQMVLDCLGHDPRGPSMPGKSFLHYKWLKKHFYELPEGADDQTVQRHVRAYILSLLCGVLFPDGTGRMSLIYLPLIADLSRVGTYSWGSAALAFLYRALCSVASSHNIKNIGGSLLLLQLWSWEHSHVGRPLVRSPPFMETDIPQDLPPIGFRWVGARTQSENATRCLKQYRDELNLQEADQLKWEPYMLIESSSLPPLCTKDADLWITQAPLINFPIVEMYLPERVMRQFGLRQCIPPPFRPTLQALHRISRRGRERENWEETHHEYIQEWEARRQRIFREAEQYDLSSYEEYLQWYS
>Bd9 (XP_003563049)
FTIDRSLLTAFCERWDNETNTAHFMGFEMAPSLRDVSYILGIPVTGHVVTAEPIGDEAVKRMCCHYLGESPGSGEQLCGLIRLTWLYRKFHQLPENPTINDIVFSTRAYLLYLVGSTLFPDTMRGFVSPRYLPLLGDFGKIHEYAWGAAALAHLYRGLSVAVTPNSTTQFLGSATLLMAWIYEYFPLTQPQQKNQNTLLPRACRWNFGGVTRGQRKNVMEWGKVFEQLQLSDVNWNPYKDINPAIVPGYCIAADNVCYSRTWLISFNIKEVYVPDRFTRQFGREQGRLHGVPMWARRTWSKGKDWRIEYAREIEDFHQ
>Bd10 (XP_010229452)
RVQLDHALLNALVERWRRETQTFHLRFGEMAVLLKDVAILTGLRVHGTPVTGATGCRWEQLCLELLGQEPPQIKGGSINIAWLYDTFRNLPEGANQLEIEHATRAYIMYQIGCSLFPDPSGTRVHLRYLALLGDFDASGEMAWGAAVLAHLYRELGKASMKGKANCCAFLTLLQLWAWEHIQIGRPERLENKALTSDQPLGCRWDVSFKNRENVRSMDHEFYRHGLDTIEDCQITWDPYTPSLIGGLPVLCTLGSAVWRSRTPLICFQIVEMHVPDRVLLQFGMVQHIPDPVEAVERVTMQGKTDEDWSAYHEKYIKQWDNSLLSVAGQQNTVSSDPTHARNCYLEWY
>Br1 (Brara.F00449)
IQLDYALITALVERWRPETHTFHLPAGEITVTLQDVNILLGLRVDGPAVTGSTKNNWADLCEDLLGLRPGPGDLHGSHVSLAWLRDNFRNLPADPDEETLKCHTRAFILALMSGFLYGDKSKHDVALTFLPLLRDFDEVAKLSWGSATLALLYRELCRASKRTVSTICGPLVLLQLWAWERLHVGRPGRLKDVGASYMDGIDGALPDPLGCRWRASLSHKENPRGGLDFYRDQFDQQKDEQVIWQPYTQDLLAKLPLICLSGQNIWRTVAPLICFDVVEWHRPDRVLRQFGLHQTVPAPCDNEKALHSIDKRGKSVYDWSARHSRHIGLWEARESSVAFGEPECRPMDYNDPYMEWY
>Br2 (Brara.D01520)
TLNNSLISALVERWRRETNTFHLPLGETTITLDEVSLVLGLQIDGDPVVGPKVGDEAAMDMCGKLLGKLPSAANKEVNCSRVKLNWLKRTFSECPEDASSDVVKCHTRAYLLYLIGSTIFATTDGDKVSVKYLPLFEDFDRAGRYAWGAAALACLYRALGNASLKSQSNICGCLTLLQCWSYFHLDIGRPEKSEASFPLALLWKGKGSRSKTDLSEYRRELDDLDPTKICWCPYERYENMIPPHVKAKLSLGRSKTTLVCFEKIELHFPDRCLRQFGKRQPIPQKVKRRDRKNRRLDDLDTSMTAACEEWAERGDHIVDGPGGGNVVDDGAYMEWY
>Br3 (Brara.I02646)
YDAILASRYEIKKQDELMMALVEKWCIETNTFVFPWGEATVTLEDVIVLGGFSVIGNNAMAPVKREEMKEVEEKMKKVKGEIEGELGKKCSVGLWMKEMMKSGNEIEHEAFLVTWLSRFVFPSAGDLVNDVLFPASIQLAKGVTLALAPAVLAGIYRDLGLLKEHLAGYGETDTVVVKSPLQFVQVWAYERIMELQPPGQPGQLSPGEPRMARWHQHGGGQDLYGYPENVRAVLDSTTKESFDFRPYTKPLRNFKFPRFYMEDNCWVHLHSDDKNIVAFGRCLRFCKLVGVHCIEPYYPHRVALQFGYDQDVPGVVSARNETPELAWKDYIRPISGDMIYIPARVNAGDVTVRYIRWWK
>Br4 (Brara.E00889)
YDAIMASRYQITKQDDLMTALVEKWCIETNSFVFPWGEATVTLEDMIVLGGFSAIGNNVLASVKRDSMKSVEEKLKRAKREIEASSMRRCCVSLWMMEMMNSGNEIEHEAFLVSWLSRFVFPNSGDLVREKLFAAAVQLARGVRLALAPAVLAGIYSSLGVLKKQLVGGSGEEETVVTATSPFQFVQVWARERFMDVRPPGQPSQLKPHEPRMALWHHHGGGQEANQSLKSIRTVLDSAKESFHHRPYTKPLKNFKSPKFYLEDDCWVSLEDEDIVAFGRCLRCSKLVGLNCIEPYYPHRVALQFGYDQDVPGVVPVVLTESPELAWKDYIRPITDEMIYIPSRLRRADVTVKYIRWWK
>Br5 (Brara.F01261)
IGSISLNNSLISALVERWRRETNTFHFPCGEMTITLDEVSLLLGLAVDGKPVVTSVKERDEDPSQVCQRLLGKLPQGELSGNRVTARWLKESFAECPKGATKEEVEFHTRAYLIYLVGSTIFATTDPSKISVDYLILFEDFEKAGEYAWGAAALAFLYRQIGNASQRSQSIIGGCLTLLQCWSYFHLNIDRPKRTTRQFPLALLWKGRQQSRSKNDLFKYRKALDDLDPSHVSWCPFEGDLDIVPQSFKDNLLLGRSRTKLIAPKVVEWHLPDRCMKQFGLCQVIPGEVPHRKSEKTHDEDLLEDMNTADEEWMRRRENIVENEGGNVDETEYMQWF
>Br6 (Brara.C04030)
GFGYLRRIPAISLDNPLISALVERWRRETNTFHFTVGEMTVTLEDIALLLGLGIDGKPVIGFTYTTCSSVCERYLGQAPDSTYASGGMVKLSWLKETFSFCPDDASFEEVERRTRAYLLYLVGSTIFSTTTGNKVPVMYLPLFEDFDDAGTFAWGAAALAFLYRALGNASVKSQSTICGCLTLLQCWSYYHLNIGRPKLNREPVHDHFPFVLRWKGKQNGPTANRDVIFYRKALDVLKPSDVEWLPYENMDGRYIPEHIRNSLQLGRSRTMLISFDKAERHLPDRCLKQFGLFQGIPEDVHKWVRKSRGVDGGVNFSSKMEPELNEWEMRWDNIVPDDVLGVDEADYMRWY
>Br7 (Brara.F00281)
FEAVVASTLKITKDSDLVLEIAEKWCPDTNTFVFPWGEATITLEDVLLLLGFSVLGSPVFASLDSSGEKTKEKLEKERVVLKRDQVSNRATQTVWMSRFMDSGDDDELEHVAFLALWLSYFVFPTRYYQINEAVFPVAVHLASGVRIALAPAVLAHLYADLTLLKDHTRDFSNDKIELNALFKLVQVWTWERFKELRPKDTNPLLKGQIRLARWDDVKEGNNDVRRILDNSSFEWRPFTNTVKNWEVPKFYPEKAMWVPVGPELDEAFISFARCIKVSELVGMDSVEHYFPNRVAAQCGLLQDVPCPVNRSNLSEEEAWKEYDKPIEDLTLFIPSRSAVPRVTSMFCDWWR
>Br8 (Brara.F00249)
FEAIKASTFKISKNPSLIQALVEKWCPETKSFVFPWGEATITLEDVMVLLGFSVLGSSVCASVESSEMRGAVKKLEKARTKIMGGKGGQVRQSQWTLRFRDRDDDSLEHEAFLAMWLSILVFPHMSRRSISRRVFPVAVRLARGERVALAPAVLASVYRDLGAITGDDESYHPKSLLKLVQVWTWERFKNVRPKAKEIPKGEPRISRWEGLQKKYENVRMSLDDFEWRPYTKPLQNWNPLRFYVEEAMWIPIDNGIDDEFVAFARCVRSSKLVGIGFVEDYYPNRVAMQFGFSQDLPGLVTHTEKEAWDDYNKSLVGLKLYMPSRLATGSVTTRYRDWWG
>Br9 (Brara.H00209)
FEAIMASTKGFVKNTDLLLGIAEKWCPDTNTFFFPWGEATITLEDVMFLLGFSVLGSPVFAALDESGERVKEKLVKESLRIKKDNNFVFVSQVEWMRRFMNDDDDDDELEHVAFLALWLSYFVFPSGYYHIDEVVFSVAVHVSRGTRIALAPAVLAHLYAELTLLKRHIREFITIEDKIELKGLFKLVQVWTWERFKELQPEKANPLLKGEARLSIWCDDSTQKRSSNVRKVLEEAKVESFEWRPYTKALENWEFPLFYPEEAMWVPVDAALDDEFITFARCVKVSKLVGIDCVENYFPNRVAAQFGLLQDVTCHVERKSLSKEEAWDEYNNPLDELTLYIPSRCIIPWWK
>Br10 (Brara.F00248)
FEAVMASTKGLNKDTDLLLGIAERWCPDTNTFLFPWGEATITLEDVMVLLGFSVLGSPYFTPLDSSGEEILRTLEEEWVKIRKGSSAHLVTKLQWMGRFMGTWGELEHAAFLGLWLSYFVFPTRYCHVDKSVLSIAIHLSRGTRIALAPPVLAHLYADLSLLKEHIRGFKTVMLNDKVELSALFKLVQVWTWERFRELRPNNTNPLRQGEPRLALWDEPIQKRAKRPVRMRTKRNVREILANSKMESFEWRPYTKAVRNWEFPKFYPEKAKSVPVGPDLDEEFISFARCIKVSELVGKDSVECYFPNRVASQFGLLQDVPCPVNQSNLFKEAAWDEYNKPIDGLRLFVPSRSALSYFTSVYCEWWR
>Br11 (Brara.F00247)
FEAVMVSTKNITKDSDLVLGIAEKWCPDTNTFVFPWGEATITLEDVMLLLGFSVLGSPVFTPLDSSGEKIKAKLEKEWVILRKDKKANYRVNQVAWMRRFRESSDELEHVAFLVLWLSYFVLPSRYHHMDEAVFSVAILLSSGVRIALAPAVLAHLYADLTLLKDHTMDEKIVLSALFKLVQAWTYERFKELWPKHANPLLKGDPRLALWDDLKQKKTKSIANSKVESFEWRPYAKAVENWEFPQFYPEKAMRVHVDQNLDEELISFARCIKASRLVGMDSMEYYFPNRVASQFGLLQDVPYRPVVIRNNLSKEAAWEEYNKSIDGLTLYIPSRSAVSCFTSMFCKWWR
>Br12 (Brara.F00246)
LEAVMASTKGFNKDTDLVLRMAERWCPDTNTFLFPWGEATVTLEDVMVLLGFSVLGSPVFAAVDGSGEKTVGKLEKEWVKIKKDNKVSFVTQVTWMGRFMDSGDELEVEVEHAAFLGLWLSYFVFPTRYCHVDKAVVGLLLPLAPAVLAHLYADLTLLKDHIRCFNMTTGVNNKVELSSLFKLVQVWTWERFRELRPNNTNQLRQGDPRLALWDEAKQKTMRSNVRKMTKSNVREILANSKMESFEWRPYTKAVKNWKIPQFYPEKAMWVPVGPDDLDEEFISFARCIKVSELVGMDIVEHYFPNRVASQFGLLQDVPCHVNRNNLFKEAAWDEYTKPMDGLTLYIPSRSVISCFTSMFCEWWR
>Br13 (Brara.F00287)
FEAIKASTYNITKNPSLLLSVSQKWCPETNSFVFPWGEATVTLEDVMVLLGFSVLGSPVSDSVHSSEMEDAVEKLEEAWEEKKAGHGMVREEPWTSRFFGRGDLEHEAFLVLWLSLYVFPAMRTRRSISKRVVPIAVRLARGERIALAPAVLAGVYKDLGQISGRCDGKLNLKSLLKLVQVWTWERFKDLRPKPRDIPKGEPRIAQWDSLQQRHKNVKLRFDDFEWRPYTKPLKNWNPLKVYVEEAKWVTVGKSLGAEFASFARCVRVSQLVGDGFVESYYPNRVAMQFGLGQDLPGLVTRHGDFTEKEAWDDYNKSLDGLKLYMPSRLASGSVTARYRDWW
>Br14 (Brara.H00839)
FQAIKASTHKIRRNPSLILSLSQKWNPETKTFVFPWGEATITLEDVTLLLGFSLLGSSVYTPLESSEIKESVLKLEKRRKESGKQVSWISSFEDDQMEHEAFLAFWLSNFVFPEKQGCSVSKHVFSVAVRLARGERIALAPAVLACLYRDLGKVNALSSSTQNVDVRSLFKLVQVWIWERFKSVGPRPGVIPNGEPRIARWSGLRQGAESVRPFLLDDFDWRPYTKPLRNWNPPRFYNEKAKRVSDDDDDEFACCVRSSTLDGFGFTEGYYPNRVALQFGLAQDLTGLATLDGSKQHIPSRLTTASVSAAKYRDWW
>Bs1 (Bostr.30275s0044)
EAIEASTYRINKTPSLILSLAQHWCPETNTFVLPWGEATITLEDVNVILGFSVSGMSVFAALESSEMEEAIEKLEKRRQDSTRQVSWIPSFVDDEMEHEAFLALWLSKFVFPDTSGRSILRHVFPIAVRLARGERIALAPAVLATLYRDLGKIRALASTPKVYLYSSLFKLVQVWIWERFKNIRPEAKEIRTGKPRIAQWSGLKQRFEKVGMILFDGNFDWRPYTEPLKNWKPPRFYLEDAKWVSLDGEDDDDEFVSFARCVRVSKLVGIGFVENYYPNRVAMQFGFAQDFPVLVTNHSSNVTEQEAWDDYNRSLVGLKLYVPSRLATALVTARYQDWW
>Bs2 (Bostr.15654s0022)
IQLDYALITALVERWRPETHTFHLPAGEITVTLQDVNILLGLRVDGPAVTGSTKYNWADLCEDLLGQRPGPKDLHGSHVSLAWLRDNFRNLPGDPDEATLKCHTRAFVLALMSGFLYGDKSKHDVALTFLPLLRDFDEVAKLSWGSATLALLYRELCRASKRTVSTICGPLVLLQLWAWERLHVGRPGRLKDVGASYMDGIDGPLPDPLGCRWRASLSHKENPRGGLDFYRDQFDQQKDEQVIWQPYTPDLLAKIPPICLSGQNIWRTVAPLICFDVVEWHRPDRVLRQFGLHQTIPTPCDNEKSLHAIDKRGKSEYDWSARHSRHIELWEARESSVVFGEPECSPMDYNDPYMEWYR
>Bs3 (Bostr.3359s0147)
YDAILASRYQIKKQDDLIMALIEKWCIETNTFVFPWGEATVTLEDMIVLGGLSATGNNALAPIKREGMKEVEEKMKAAKREIEANLEKKCGVSSWMKDMMNSGSEIEHEAFMVSWLSRFVFPNSGDVLREKLFPAAIQLAQGVRLALAPAVLARIYCDLGVLKEHLAGCSEKETVVVKSPFQFVQVWALERIMALQPPGQPSQLKPGEPRIARWHHHGGGQDVYGYPEDIRAVLDSAKESFDYRPYTKRVNNFKFPKFYLEDDCWVRVRPDETIVAFGRCLRFAKLVGLDCIEPYYPHRVALQFGYDQDVPGVVPARSDTPELAWKDYIRPIADGMLYFPARLHEADVTVGYIRWWK
>Bs4 (Bostr.26326s0172)
SLNNSLISALVERWRRETNTFHLPLGEMTVTLDEVALVLGLEIDGDPIVGSKVGDEVAMDMCGRLLGKLPSAANKEVNCSRVKLNWLKRTFSECPEDASFDVVKCHTRAYLLYLVGSTIFATTDGDKVSVKYLPLFEDFDQAGRYAWGAAALACLYRALGNASLKSQSNICGCLTLLQCWSYFHLDIGRPEKSEVCFPLALLWKGKGSRSKTDLSEYRRELDDLDPSKITWCPYERYENLIPPHIKAKLILGRSKTTLVCFEKIELHFPDRCLRQFGKRQPIPQKVKRRDRKNRRLDDLDTSMSLACEEWAERGDHIMDSPGGGNVVDDGAYMEWYA
>Bs5 (Bostr.7128s0400)
IGSISLNNSLISALVERWRRETNTFHFPCGEMTITLDEVSLILGLAVDGKPVVGVKEKDEDPSQVCLRLLGKLPKGELSGNRVTAKWLKENFAECPKGATTKEIEYHTRAYLIYLIGSTIFATTDPSKISVDYLILFENFEKAGEYAWGAAALAFLYRQIGNASQRSQSIIGGCLTLLQCWSYFHLNIDRPKRTTRQFPLALLWKGRQQSRSKNDLFKYRKALDDLDPSSVSWCPFEGDLDIVPQSFKDNLLLGRSRTKLIGPKVVEWHFPDRCMKQFGLCQVIPGEVPPRKNEKNHEEDLVEDMNTADEEWMRRRENIVENEGGNGDESEYMQWF
>Bs6 (Bostr.19424s0025)
GFGYLRRIPAISLDNPLISALVERWRRETNTFHFTIGEMTVTLEDIALLLGLGIDGKPVIGVTYTTCSAVCEKYLGEAPESNYASGGMVKLSWLKEKFSDCPEGASFEDVERCTRAYLLYLVGSTIFSTTTGNKVPVMYLPLFEDFDDAGTFAWGAAALAFLYRALGNASVKSQSTICGCLTLLQCWSYYHLNIGRPKLNREPVHDHFPFVLRWKGKQNGPTANRDVVFYRKALDILKPCEVEWLPYENMDGRFIPDHIRNSLQLGRSKTMLISFDKAERHLPDRCLKQFGLFQGIPEDVQRWVRKSRGVDGGVDLSVKMESELSEWEMRWENIVPDDVLGVDEADYMRWY
>Bs7 (Bostr.26675s0100)
FEAVIASTYKIPKDTDLVLGIAEKWCPDTKTFVFPWGEATITLEDVMLLLGFSVLGLPVFATLDSSGKKIMAKLEKEWKKIKKDKVILVSKLSWMERFMGSGDELEHVGFLALWLSYFVFPSHLFHLSKAILPIAVHLSSGTKMALAPAVLAHLYADLSLLKSHIRVFSESLIKVQIDLTALFKLVQVWAWERFRELQPKPFTLLRGEPRLARWSDLKQRTSNARRILENSKRDSFEWRPYTKTMENWVFPRFYPEKAMWVPVGPNLDDEFISFARCIRVSELVGIDSVEHYFPNRVASQFGMRHDVYCPVNGNKLSREAAWNVYDKSIDDLRLYVPSRSAISCVIPMFSEWWR
>Bs8 (Bostr.26675s0040)
FEAIKASTYRIPKNQSLILALVEKWCPETKSFVFPWGEATITLEDVLVLLGFSVLGSPVFSPLESSEMGDSVEKLEKARFENRGQDNRVRLGLWISSFLGRGDQMEHEAFLVLWLSHFVFPDMSRRSISRKVLPIAVRLARGERIALAPAVLASLYRDLGQIQAFAREKSTQNVTLKSLFKLVQVWTWERFKNTRSKAREIPKGEPRIARWGYLPQTSENMRLNLDDFDWRPYTRPLKNWSPPRFYPEEAMWMTVDENLDDEFVSFARCMRVSQLVGIGIVEDYYPNRVAMQFGLAQDLPGLITDQRSFTEKEAWDDYNKCLDGLKLYTPSCLATNSVTERYQDWW
>Bs9 (Bostr.26527s0360)
FEAVKASTYNITRNPSLIFSVAEKWCSETKSFIFPWGEATITLEDVMVLLGFSVLGSPVCAPLESSEMRDSAEKLEKLRLHVIKNKTVSQGSWTSIFLGRGDQMEHEAFLVLWLSFFVFPGKSRRSISRHVIPIAVRLARGERIALAPAVLAILYKDLGRICDFVRGKCAGKVNLKSLFKLVQVWTWERFRNVRPKAREIPEGEPRIAQWDRLIQRSKNVRLNFDDFDWRPYTKPLKNWNPLRFYLEEAMWVTVDDNLEDEFVSFARCVRSSQLVGIGFVEDYYPNRVAMQFGLAQDLPGLITLHRYFTEKESWDDYSKSLDGFKLYMPSRLDRGSVTARYQDWW
>Bs10 (Bostr.26675s0099)
YESIKASTYNITKNPSLVLSIAKKWCPETKSFVFPWGEATITLEDVMVLLGFSVLGSPVFASLESSEMRDSVEKLNKVKLEINKSDRVRQGSWISSFLGRGDQLEHEAFLALWLSYFVFPAKSRRSITVKNLPIAVRLARGERVALAPTVLARLYKDLGEISRDKSTNNLGFQSLFKLVQVWTWERFKNLRPEAKEIPKGEPRISRWDGLRQKTENVRLSFDDFEWRPYTKPLKNWNPLRFYVEESMWVAVDDELEDEFVSFARCVRSSKLVGIGFVEDYYPNRVAMQFGLAQDLPGLVTHYSNVTEKEAWDDYNKSLDGLKLYMPSRLSTTSVTARYQDWW
>Cp1 (evm.TU.contig_46576)
GGFSAVGNSILNPLRGDELKGTEEQLRKARKEIANTTNTKKPGQDAWMKEFMNSGSKLEHEAFLIVWLSRFVFPTKHEIIRKNVFPTAIQLARGIRIALAPAVLASIYRDLGLLKERIVNSSKPGSSEDENLMILSPFQCVQIWAWERIIELQPLPNSLKPGEPRLAQWHQKGLAPGLDDIRSVLDSARENFRWRPYTKPLKNLSLPKFYVEKDSWVSIDPSSDRGVVSLARCLRVSRLIGFGCLQPYFPHRVSLQFGYDQDLPGIVPESIQTPETAWKDYAKPITVGFLYVPSRYSEADFTVRYLKWWR
>Cp2 (evm.model.supercontig_97.31)
EAIMSSRYSIWRDTRLVSGLAKKWCYETNTFVFSWGEATLTLEDVMILGGFSVLGLPVSFSGPLTEIEVKLRKARSQLCKPSKWIKKFMQSGSEIEHEAFLSLWLARFVFPESKQTVETSVFPISARLARGERMALAPAVLANIYRDLSLYTGTLVDSTSIESSRDGEEDHFQGLKPWSPLQLVQLWAWERFQELQPKPNEIRDGDPRAARWDKVRCLKRRKVQMDLDFAGDSFHWRPYASLVDNWLFPKFYNENQAWVCVESGMEEELLSFAYCSRVCELVGPRCIKQYLPHRVAMQFGIDQDLPFHVARCADTHEIAWKNYTRPFGVQKLYIPSRFFEAGVTVRYKGWWK
>Cp3 (evm.model.supercontig_136.13)
GFGYLRKIPAISLDNPLISALVERWRRETNTFHLTVGEMTVTLQDVALLLGLRIDGKPVIGITYTTCSTVCERYLGKAPDSTYASGGMVKLSWLKEFFSDCPEDAPMDDVECRTRAYLLYLVGSTIFSTTTGNKVPVMYLPLFENFEEAGKFAWGAAALAFLYRALGNASVKSQSTICGCLTLLQCWSYYHLNIGRPKLNRDPIHDHFPFVLRWKGKQSGPTTNRDVVFYRKALDSLKPSDEI
>Cp4 (evm.model.supercontig_0.116)
NLLVELMERWSTENQAFMLLPGAITITLMDVALILGLHGFGNPVILSEDEPLSDLERDYGATSLKRKITVASLESRLNSIGEAAVDDFIRTFLLFTVGTLLLPSANGKVDSRYLLLLQNMDDICHFAWGAAVLDDMIMWLNRRKETNVHYVGGCLIFLQVWAYEHVDIARPILLDSYLTFPRACRWGSGRPHQRQWFTSKFKELQDHQVITWQ
>Cr1 (Carubv10008092m)
IQLDYALITALVERWRPETHTFHLPAGEITVTLQDVNILLGLRVDGPAVTGTTKYVWADLCEDLLGQRPGPKDLHGSHVSLAWLRENFRNLPSEPDEATLKCHTRAFVLALMSGFLYGDKSKHDVALTFLPLLRDFDEVAKLSWGSATLALLYRELCRASKRTVSTICGPLVLLQLWAWERLHVGRPGRLKAVGVSYMDGINGPLPDPLGCRWRASLSHKENPRGGLDFYRDQFDQQKDEQVIWQPYTPDLLGKIPVICLSGQNIWRTVAPLICFDVVEWHRPDRVLRQFGLHQTIPAPCDNEKALHSIDKRGKSIYDWSARHSRHIELWEARRSSVVFAEPECIPMDYNDPYMEWY
>Cr2 (Carubv10023048m)
SLNNSLISALVERWRRETNTFHLPLGEMTITLDEVALVLGLEIDGDPIVGSKVGDEVAMDMCGRLLGKLPSAANKEVNCSRVKLNWLKRTFSECPEDASFDVVKCHTRAYLLYLIGSTIFATTDGDKVSVKYLPLFEDFDQAGRYAWGAAALACLYRALGNASLKSQSNICGCLTLLQCWSYFHLNIGRPEKSEASFPLALLWKGKGSRSKTDLSEYRRELDDLDPSKITWCPYERFENLIPPHIKAKLILGRSKTTLVCFEKIELHFPDRCLRQFGKRQPIPQKVKRRDRKNRRLDDLDTSMSLACEEWAERGDHIMDCPGGGNEVDDGAYMEWY
>Cr3 (Carubv10009018m)
SLNNSLISALVERWRRETNTFHFPCGEMTITLDEVSLILGLAVDGKPVVGVKEKDEDPSQVCLRLLGILPKGELSGNRVTAKWLKENFAECPKGATAKEIEYHSRAFLIYLIGSTIFATTDPSKISVDYLILFEDFEKAGEYAWGAAALAFLYRQIGNASQRSQSIIGGCLTLLQCWSYFHLNIDRPKRTTRQFPLALLWKGRQQSRSKNDLFKYRKALDDLDPSNVSWCPFEGDLDIVPQSFKDNLLLGRSRTKLIGPKVVEWHFPDRCMKQFGLCQVIPGEVPPRKNEKNHDEDLVEDMNTADEEWMRRRENIVENEGGNGDESEYMQWF
>Cr4 (Carubv10013123m)
GFGYLRRIPAISLDNPLISALVERWRRETNTFHFTIGEMTVTLEDIALLLGLGIDGKPVIGVTYTTCAAVCERYLGTAPDSNYASGGMVKLSWLKDKFSECPDDASFERVERCTRAYLLYLVGSTIFSTTTGNKVPVMYLPLFEDFDDAGTFAWGAAALAFLYRALGNASVKSQSTICGCLTLLQCWSYYHLNIGRPKLNREPVHDHFPFVLRWKGKQNGPTANRDVVFYRKALDALKPYEVEWLPYENMDGRYIPDHIRNSLQLGRSKTMLISFDKAERHLPDRCLKQFALFQGIPEDVQKWVRKSRGVDGGIDLSVKMESELSEWEMRWENIVPDDVLGVDEADYMRWY
>Cr5 (Carubv10011613m)
FEAVVASTYKIFRNTDLVLGIAEKWCPDTKTFVFPWGETTITLEDVMLLSGFSVLGSPVFATLDSSGEEIMKKLKKEWMEIKQKGKVGFVTQVTWMERFMNTEDELEHVAFLVLWLSYFVFPLCFHRVYEVIFPIAIHLSSGTRIALAPAVLAHLYAELGLLKTHIRAFGKSHIRVEIDLSALFKLVQVWTWERFRELQPEPNPLLAGEPRLALWSDLKQETTDARQILDNSEMDSFKWRPYTKTVGNWKFPQFYPEKALSVPVCPSLDDEFISFARFIKASKLVGIDNVEHYFPNRVASQFGMLQDVPSPVNRNNLTREAAWNDYIKPIDDLTLHIPSRSAIPCVTLAFGEWWK
>Cr6 (Carubv10011777m)
LDAVVASTRKIIRNADLVLGIAEKWCPETKTFVFPWGEATITLEDVMLLSGFSVLGTPFFATLDSSGERILKNLRDEWWEIRRRGNVSWVTQKTWMDRFMNAGDELEHVGFLSLWLSYFVFPSGFPNVYQAVFPIAVHLARGTRVALGPPVLAQLYADLALLQKHIRDSSKEDTAVANIGVTALFKLLQVWTWERFKELQPQPNLLLKADQPRLALWSDLKQETTDARQILENSEMDSFEWRPYTKTVGNWKFPQFYPEKAMSVPVSPSLDDEFISFARCIKVSLLVGMDNVESYFPNRVASQFGMLQDIPSIVPPNNLSEEAAWNDYNKPISAMELYIPSRSTEPRFTPTFSEWWG
>Cr7 (Carubv10011068m)
FDAVVASTRKIIRNADLVLGIAEKWCPETKTFVFPWGEATITLEDVMLLSGFSVLGTPFFATLDSSGERILKNLNDEWCEIRRRGNVSWVTQKTWMDRFMNAGDELEHVGFLSLWLSYFVFPSTFPNVYQAVFPIAVHLSMGTKLALGPPVLAHLYADLALLQKHIKDSSKEDTVVANIGVTALFKLLQVWTWERFKELQPQPNPLLKDDQPRLALWSDLKQETTDARQILENSEMDSFEWRPYTKTVGNWKFPQFYPEKAISVPVSPSLDDEFISFARCNKVSLLVGMDNVESYFPNRVASQFGMLQDIPSIVPPNNLSEEAAWNDYNKPISAMELYIPSRSTEPCFTPTFSEWWR
>Cr8 (Carubv10010873m)
FEAIKASTYKIPKNDSLVLALVEKWCPETKSFVFPWGEATITLEDVLVLLGFSVLGSPVFAPLESSEMGDSVEKLEKARFEKRGRDGQTRQGLWVSSFLGRGDQMEHEAFLVMWLSQLVFPDMSRRSISRKVLPIAVRLARGERIALAPAVLARLYSDLGQILAFARDKSAQNLTLRSLFKLVQVWAWERFENTRPRVGEISKGEPRIARWVYSQQTSENVRLNLDDFDWRPYTKPLKNWNPPRFYPEEAMWMTADDNLDDEFVSYARCMRVSHLVGMDIVEDYYPNRVARQFGLAQDLPGLITDQRSFTEKEAWDDYNKSLDGLKLYLPSCLAPTSVTERYQDWW
>Cr9 (Carubv10008295m)
FDAIMASLIKIPKNIDLVLGIAEKWCCETKTFVFPWGEATITLEDVMVLLGFSVLGLPVFATLDMSGRETMAKLEKECLRIKKDKGFSANQVAWIERFMESGDELEHVAFIVSWLSYFVFPSRYYQHSEHIFPIAVHLSRGTRVALAPAVLAHLYAELSLLRNHIRDFKESTFNLKIYLTALFKLVQVWTWERFWQLQPTPNLMQKGEPRLARWQNLKQDTSDARKIFKNSKRDSFELRPYTQHVGNWKFPQFYPEKAMWIPVDPNLDDDFISFARCFKVSELVGIYCVENYFPNRVALQLGMLQDVPSPANRHNLSQDAAWNDYNKPIDDVTIYIPSRFAPPQVTQMFCEWR
>Cr10 (Carubv10011554m)
FEAVIASTYKVPKDTDLIMGIAEKWCPETKTFVFPWGEATITLEDVMLLLGFSVLGLPVFAAPDSSGKKVMEKLEKEWKKIKKDKVVLVSKLSWMKRFMNSGDELEHVGFLALWLSYFVFPSDLFHLSKAILPIAVHLSYGTKMAIAPAVLAHLYADLSLLKSHIRVFSQSLIKVQIDLSALFKLVQVWAWERFRELQPKPFSLLRGEPRLARWANVKQRTSNAKQILDNSKTDGFVWRPYTKTMKNWNFPRFYPEKEMRVPVGPSLDDEFISFARCIKVSELVGIDSVEHYFPNRVASQFGVRHDVSSPVKGNRLSREAAWNVYDKPIDGMTLYIPSRSAISCYIPMFCEWWR
>Cr11 (Carubv10002577m)
FEAIKASAYNITKNPSLIFSVAEKWCSETKSFIFPWGEATITLEDVMVLLGFSVLGSPVFAPLESSEMRDSAEKLEKLRAKKAIKDKRVSILSWISIFLGRGDQMEHEAFLVLWLSFFVFPARSRRSISKHVIPIAVRLARGERIALAPAVLAVLYKDLGQLCDFVRGKCAGKVQFKSLFKLVQVWAWERFRNIRPKAREIPKGEPRIAQWDSLVQRSNKVRMNFDDFDWRPYTKPLKNWNPLRFYLEEAMWVTVDDNLEDEFVSFARCVRSSQLVGIGFVEDYYPNRVAMQFGLAQDLPGLVTLHRHFTEKESWDDYSKSLKGFKLYMPSR
>Cr12 (Carubv10011204m)
YEAIKASTYNISKNPSLVLSIAKKWCPETKTFVFPWGEATITLEDVMVLLGFSVLGSPIFAPLESSEMRDSVEKLKKVRRENLNTNNRVSEGSWISSFLGRGDQLEHEAFLALWLSLFVFPDKFRRSVSRKNLPVAVRLARGERIALAPTVLAILYKDLGEISRDKSTKKLYFKSLFKLVQVWTWERFKNLRPEAKEIPIGEPRISQWHGLQQKTKDVRLFFDDFEWRPYTKALNNWNPLRFYVEEYMWVTVDDKLEEEFVSFARCVRNSKLVGIGFVEDYYPNRVAMQFGLAQDLPGLVTYHRNVTKKDAWDDYNKSLDGLKLYMPSR
>Cr13 (Carubv10004048m)
FEAIQASTYKIHKSPSLILSLAQNWCPETNTFVFPWGEATITLEDVNVLLGFSVSGLSVFAALESSGMEEAIGKLEKRRKDSTREALWISSFVDDEMEHEAFLAFWLSKFVFPDKSRRPILKHVFPIAVRLARGERIALAPAVLATLYRDLGKLRALASSPKVYLTSSLFKLVQVWIWERFKNIRPEANEIRKGKPRISQWSGLKQRFENVGMILFDGNFHWRPYTVPLKNWNPPRVYLEDDKWVRINEILDGEDDEFVSFARCVRISKLVGIGFVENYYPNRVAMQFGFAQDLPVLATNHSSNLTEQEAWDDYNISLVGLKLFLPSRLATALVTARYQDWW
>Cr14 (Carubv10012136m)
FDAIKASTYNISRNTALLLSVTEKWCPETKSFVFPWGEATITLEDVMVLLGFSVLGSPIFAPLESSEMRDAVEKLDKAISETKCSGNYVRVSSWISRFSGRGGQMEHEAFLVSWLSLFVFPGTARRGISKYVTPIAVRLARGERIALAPVVLASLYRDLGRICDFSREKCADKINFKSLFKLVQVWTWERFRNTRPKAREIPKGGPRIAQWGALPQRNKMRLSFDDFEWRPYTKPLKNWNPLRFYLEDAMWVTVDDNVDDEFASFARCVTVSQLVGDGFLEDYFPNRVAMQFGLAQALPALVSRHRNCTEKEAWNDYSKSLDGLKLYMPCRLDRGSVTARYRVWW
>Cs1 (Cucsa.183320)
YGVYRVGILQIDWPLITALVERWRQETHTFHFTVGESTVTLQDVALLLGLPVNGLVVTGNTDLQWEDLCEELLGLRPDSSVLHGSALKVSWLRTHFQEPTSDADDVTLQRYARAYILSLMGSVLFADKSGADVQLMFLPFLRDLECVEQFSWGSAVLAHLYRELCRASKKGANEISGPLVLLQIWAWERLDISRPERLVYKGRKSIISDTKAEKERSSIAGDAIVDNEQLPADPLGCRWKAAVIRRDNPHRALIFYRDLLDQQTESQMVWQPYISERLASLPDSLLRDQHVWRTVAPLICFDIVEWHHPERVLRQFGLHQEIPQPCDTETKLHTIDRRGKHHYDWKAYHGQYIKLWEGREKSIATGKLEELPMQYHDPYMVWYR
>Cs2 (Cucsa.139670)
IPAISLDNPLISALVERWRRETNTFHLNVGELTVTLKDVALLLGLAIDGDPVIGLTYTTCHSICERYLGRAPDPGYTSGGMVKLSWLKEFFSRCYEDAPMEIVERHTRAYLLYLVGSTIFSTTTGNKVPVMYLPLFENFDQCGKFAWGAAALSFLYRALGNASLRSQSTISGCLTLLQCWSYFHLNIGRPKLNHDPMHNRFPFVLRWKGKQSGPTANRDVVFYRKALDSLKPCDVEWLPYRNMDSMLIPENIKSSLILGRAKTMLICFDKAERHLPSRCLRQYGMLQGIPEDVPRWERKSRGVDGGVDLSAKMEVELNEWRDRGLQIVDGDDSVDENEYMQWY
>Cs3 (Cucsa.275640)
PAVTLDCALISALVERWRKETNTFHFSVGEMTITLEDVALLLGLSIDGKPVTDVDVDPKSLCENLLGKAPTDFKGAVKLTWLKEVFSECPEDAGIEQIEYSTRAYLLYLLGSTIFASTSGNKVSVMYLSLFKDFDEAGKYAWGAAALAFLYRALGNASLKSQRTISGSLTLLQCWSYYHLNIGRPKLKKDPENCFPFLLKWTENRSGSRMGINLPTYRKALDSLQPSDVQWLPYKDMDFSVVPEDIKNSLVLRTSRTMLICFDKAEKHLPDRCLRQFGLPQPIPKDIEDWKRKISSMDSKEELPPELKEWSERYEFINNGVDSVDESEYLQWYE
>Cs4 (Cucsa.017000)
YDAIMGSCCDIKRNKDIILGLVEFWCSEMNTFVFPWGEATITLEDVMILGGFSVLGEPIKKDVTTKDLIMVVDAMRKRKSAISKGKSRKTTHGAWMKHFVDIDNDIEVEHAGFLSYWLSRYVFPLPTKDAVSNGVFPIAAHLVGGTKMALAPAVLAGLYKNLSLLKEKALSASNYGEITVIAPFRLVLLWAFEHFPQLVRTSPNVLKSGEPRAARWYKFICQMDKSFVDPIFLSGQYFQWRPYAADITNWNHSSYYRAEDHLEIDSGKNSDQNLQCYLICMTMCYLVGLDCRESYMPHRVAMQFGIDQDLPGEFSGLVFGPKDVCFFVPPRSFEPGVSLKYSNWWK
>Cs5 (XM_011650182 LOC105434487)
MASLYTYDRNSDIDRAFCEAWCPSTNTLHTSAGEMSISLWDLWILGGLPIKGRFYEESIPCHQDLIGSPDVCPRSCEHLFAAYYRIVSQRMDHSQITVSEWISFWVTRSEVKYSKPPPRKPKKTSRPRSTHNPDGIPIRRPDWSKAELKVFLDLSVTDDHRDKTYLAAFLSCWLCVFVFPDKQLSLRPEVFKVASLMAEGYTFSLAVPVLANIYSGLRQVHDSTSSLGYSNACFPLHYVHGWLALYFNTHYKAPRSLRGPRMVEFSGEGGAKYYTNLEARTHIHKGKYVSWHACLPTKNKDELLTDDGELISWNASFFISIHSCFLSSQCGSSTVIEPYSPCRFSRQFGFYQDVP
>Csi1 (orange1.1g011996m)
IGQVSLNNPLISALVERWRRETNTFHLPSGEITITLDEVVRILGLQVDGEAVVRDNSVVGSNTEICENLLGKAPNSDAKEIKGGMVKLGWLKENFSECPEDASNEEVERRTRAFLMYLVGSTIFATTSGNLVPLLYLPLFKDFDKAGNYAWGAAALAFLYRQLGKASMKSQGTISGSLTLLQCWSYFHLNIGRPELKQDLSHRFPLALHWKGRLNTQTKSDVVMYRQKLDSLDSSDIDWTPYKDLDSSSIPENFRGDLTLGRSRTILLCMDKAEWHLPDRCLRQFGLHQSIPKDVQRRETKNNEVDNELDMSKRMDSELQEWSNRWQNIVDVVEDGDGTDESEYTTWYS
>Csi2 (orange1.1g045483m)
EAILSSTYEIKRNTDLVLGLAEKWCPETNSFIFPWGEATVTLEDVMVSGYSVLGSPVFSPLETDELKAVEEKLSQVEKEYIRSASRRAEHYAWMNKFMDSGSDIEHEAFLVLWLSRFVFPRSYCLIVKSVFPIAVHLARGTRIALAPAILASLYRDLSLLKEKIVALTKLVGCEDEYSALKMIIRSPFQFVQVWAWERFVKLRPNPNLIKNGEPRFALWHKLMIRVENVRTVFDLSQECFDWRPYAKTLNNWKLPVFYGEKEMRVSLDTHLSQELQSFARCLRFSELVGIDCIEQYLPHRVAMQFGMDQDLPAFVPRANDSPYIGWCVYNKPISYADLYVPSRLYEAGVTTQYLESWK
>Csi3 (orange1.1g044215m)
YDAILNSTYETRRNYDLIVGLAEKWCPETKSFIFCWGEATITLEDMMIAGYSVSGSPVFSPLETDELLETEEKLNQARTELTRTAARKAHQGAWLKKFMDSGSEIEHEAFLVLWLSRFVLPSSSRVNRVISRNVFPIAVHLAKGTRIALAPAVLASIYIDLNLFKENIASLSVVDKWKDKDSKLEVTTWSPFQLLQIWAWERFTDLRPKPNLIKNGEPRFARWHKLMINVENVRTVLDSAQGSFDWHPYTKPLNNWKLPTFYVEKEISVSADGDLSEELQSFARCMYVSELVGLEKDCIEQYLPHRVAMQFGMDQDLPACVARANDSPELAWSYYCKPITYTNLCIPSRHYEAGVTTQYLKWWK
>Csi4 (orange1.1g018899m)
IGQVSLNNPLISALVERWRRETNTFHLPSGEITITLDEVVRILGLQVDGEAVVRDNSVVGSNTEICENLLGKAPNSDAKEIKGGMVKLGWLKENFSECPEDASNEEVERRTRAFLMYLVGSTIFATTSGNLVPLLYLPLFKDFDKAGNYAWGAAALAFLYRQLGKASMKSQGTISGSLTLLQCWSYFHLNIGRPELKQDLSHRFPLALHWKGRLNTQTKSDVVMYRQKLDSLDSSDV
>Csi5 (orange1.1g006405m)
MTVTLQDVALLLGLAIDGKPVIGTTHTTCHSVCLKYLGSSPEAKYASGGMVKLSWLKEFFSNCPLDASVEVIERYTRAYLLYLVGSTIFSTTTGNKVPVMYLPLFEDFDEAGRYAWGAAALAFLYRALGNASVKSQSTICGCLTLLQCWSYYHLDVGKPKLNKDPMHCHFPFVLSWKGKQSGPTTNRDVVFYRKALDSLKPSDVQWVPYTIKDETEIPLNIRNTLILGRSRTMLICFDKAERHLPDRCLRQYKMLQGIPEDVPRWVRKSRGVDGGVDLATKMESELNEWADRRLQIVEEDDDADESEYMHWY
>Csi6 (orange1.1g036424m)
YDAILNSTYEIRRNYDLIVGLAEKWCPETKSFIFCWGEATITLEDMMIAGYSVSGSPVFSLLETDELLETEEKLNQARTELTRTAARKAYQGTWLKKFMDSESEIEHEAFLVLWLSRFVLPISSRVNRVISRNVFPIGVHLAKGTRIALAPAVLASIYIDLNLFKEKIASLSVVDKWEDKDSKLEVTTWSPFQLLQMWAWERFTDLRPKPNLIKNGEPRFARWHKLMINVENVRTVLDSAQGSFDWRPYTKPLNNWKLLTFYVEKEVSVSVDGDLSEELQSFARCMRVSELV
>Csi7 (orange1.1g043387m)
KNDDLVLGLAEKQCPETKSFIFSWGEATITLEDMMISGCSVLGSPVFSPLVADEMKAVEEELNQVRMELQNSASQKARHSIWLKRFMDRGSEIEHEAFLALWLSRFVFPFSFRTVSKSVFPIALHLARGTRIVLAPAVLASIYRVSCEGEVCESATIILSPFQLVQCWACERFIELRPTPNPTKKGEPRFARWHKIRTGVENVRTVLDSAKDSFHWHPYVRTLKNWDLPMFYRYLLGLDCIEQYLPHHVAMQFGMDQDLPARVARVNESCWITWKYYSKPITN
>Csi8 (orange1.1g042364m)
EVILNSTHEIRRNYDLVLGLAEKWCPETKSFIFSWGEATITLEDMMIAGYSVLGSPVFSPLETDELMETQEKLNQAVKELNRSTAKKPSVFPIAVKLARGTRIALSPAVLSGIYIDLSFLKENIVALSLVDSWEDENRKLEITIWSPFRLVQIWARERFKDLRSEPSLIMRDSSLECFDWRPYAKTLNNLKLPMFYGEKEIRVLVDGDLPEELQSWGQCLRVSELLGLDCVEQYLPQRITMQFGMDQDLPASVAPANKSPKSAWSSFCKPVTYAKLYIPSRHYEAGVTTRYLKWWK
>Csi9 (orange1.1g043635m)
EAILNSTNEIRINYDLILGLAKKWCPETKSFIFSWGEATITLEDMMIAGGSEIEHEAFLSLWLSRFVFPNSNSVISRSVFPIAVKLARGTRIAHVPAVLAGIYIDLSFLKEKIVALSLVDSWEDENRKLEITIWSPFQLVQIWARERFKDLRPEPSLIMRGEPRFAQWHKLMMGDENVRMVPMFYGEKEMRVLVDGDLPEELQSWGQCLRVSELLGLDHVEQYFPHRITRQFGMDQDLPACVAPANESPKSACSSFCKLVTYAKLYIPSRHYEAGRTTRYLKRWK
>Eg1 (XP_010053086)
GFGYLRLIPAISLDNPLISALVERWRRETNTFHMNVGEMTVTLEDVALLLGLAIDGDPVIGITHTSCNAVCENFLGRAPEAGYASGGMVKLSWLKEFFSDCPEDAPFEDIERHTRAYLLYLVGSTIFSTTTGNKVPVMYLPLFGDFAQCGKYAWGAAALAFLYRALGNASLASQSTISGCLTLLQCWSYYHLNIGRPKLKHDPAHDCFPYVLRWKGKQIGPTANRDVIFYRKALDALKPCDVEWRPYIHMDSRVIPEDIKSSLSLGRSKTMLICFDKAERHLPDRCLRQCGKPQHIPEEVPQWQRKNRGVDGGVDLSGKMEFELNEWVNRRLNIAEGDGSIDESEYMEWYLK
>Eg2 (XP_010064934)
GIYDAIKSSTFLIGRHPGLVLGLAQNWCPDTNTFVFPWGEATVTLEDVMVLGGYSVWGSSPVLSTHLGSHSGEVEMKLKRKMSEMSKASASKVGCREWMKKFRGAESDMEHEAFLAFWLSRFVFASSCDVIPARVLPMAIGLARGTRIALAPAVLARIYRDLSWLKNVLDGLVPRTKDGNEAGGIYVTLSAAFALVQIWAWERFVTTIRPKPREVQPGEPWLGRWHRSTKLILQNVHSMMGEAGAHFKWRPYSLAVNNLASYAFYGEKENWVSLEEDADGELRSFAHCLMAWELPGLDFVEKYSPHRVAMQFGMDQDMPGRVAPCNQDPEIAWNNYSKSLQGVQLYIPARLYKPCITARYAEWWAS
>Eg3 (XP_010064935)
GIYDAIKCSTFLIRKHTCLVLALAQNWCPDTNTFVFPWGEATVTLEDVTVLGGYSVWGSSPVLSHLRSLSRKVEMKLKRARSEISKTPAKKADACKWMEKFRDAGSDIEHEAFLTFWLSRFVFPCPGNVISKRVLPMAINLARGVRIALAPAVLARIYRDLRKLKNVLDGLFPSLKDGNESDAIDLKLWAQFALVQVWAWERFVAPIRPREVQPGEPTLGRWHKSTKMIIQNVDFMMGEAGVQFKWRPYSSAVASYAFYGEKGKWVSLEEDADGELRSFARCLMARELPGLDFVEKYSPHRVAMQFGMDQDMPGRVAPCNQDPEIAWDNYSILLQDVHLYIPARLYEPCITARYAEW
>Eg4 (XP_010036000)
LLFELMEKWSCEKRVFVFAHGEMSMTPIDVALVLGLRVIGKPVILQQDEPFSDLEEHYGAVPAKRKITVASIESRLDSLGGAADDDFIRTFLLFTFGTFLFPNTNGTIDTRYLSFLSNLDYVHQYAWGSAVLEDLIMWLTRRKEKSMQYVGGCLLFLQIWFYEHIDMARPSLQNDSLTFPRACRWENSRPHPREWVIAEFEKLRDDQDV
>Eg5 (XP_018728538)
LLHMPNYSINRALISVLIEKWSSEKKAFLVGGGEISMTPMDVALIMGLPVIGKPVTIGKDEASLDLEDEYVNSPSKRKIAISTLEGELDGEIGEGAKFIRMFLLYAFGVFLFPNSGRVVNGRYMSYLKNLDAIKEYAWGLALLEHLTICITERKDHHKTYIGGCLIFLQIWSFEHLDVARPKFQLNSLTFPRTCRWEESKTTTSKIKDEFERLTKNKII
>Eg6 (XP_018726208)
ARLLPLLEINIHSGVMQALPHFWCPQTSTFIFGEYELTPTLEEYSVAIGMPLEKELVRPPIGIDSISELSQFLTIKAEMVRKVVKANCYACPFSFLAKCFANQPMISKARIFILAFFGLIVFPYRKNAINPSISWVVSQVCDGLNYVNMILAETFLSLNCFKQNEQRTMRALPELLQIWFFSHIKGFGHLMKQFNIDDFRHPIQKFEVLERFSPNKQYSCWINFLKNANPEAFLWHAKWFHVEEARFSHKYDEPIPLLGLSGTTSYYPYRVARQYRALQEVPPPLKMELFQVRFTRTDYDYFNEIQTIIAAWNECH
>Eg7 (XP_018733268)
SRLLPLLRINIHGGLIQALAHCWCPETSTFIFGGKHELTPTLEEYSIAIGKPLKAELISPPIGIDPVVALSDFLRIKEDNVRKVLKAHRNTCHLSFLKECFENGNSFQMRRVFLLAFFGFILFPHCKNAINPLMAHLVEQVLGGKNFINTILVETFLSLTRFKGSGDKTFRSSPELLQIWFLSHIKGFGGSMTILDVNNSNHPIMRFENNQKHAPDYHYSRWLAFMKKPTSKGFLWHAKWFQVRVARLSCGGVGPIPLLGFTGATEYYPTRVIRQYQVVQELPPALQADPLRVNFIDGDRGHEDSILTIKSMWD
>Eg8 (XP_018728254)
ALAHFWNPVTSTFVFNQCELTPTIEEFQKAIGFGKASLGFVTPPIGQNPISLLSQFLNIPYDKIEAIINGNSHAMPYNFLEKHFCSLEPKSGNQIPRVFLLIFFGFVIFPYTRKTMDPLVTHIVIQVCAFNCFTHMILAETFMSLNRFKTNGRGTFRAPLGLLQIWLFSHIKEFAPHMKIIDVTKHHHPILRFSQRNESFPSWSFSMWFHFLKNLNHSLIQWHVWWLGNPEVRLFSGVDDPLPLVGLTGLTSYYPLRVLRQYRALQTIP
>Eg9 (XP_018732458)
YVGRLLPLLEIETHSGVVQALAHVWCPETCTFILGNHELTPTLEEYSVAMGKPLVSELVSPPVGTEHASTLSDFLRVKEDDVRKVLKANRKTCPFSFLNELFQNAPSFQKNRIFLLAFFGFVLFPHCRNAINPSVAWVVRETCMGKGFVNAILTETFLSLTRFKENKNKTFHAPPELLQIWFFSHVKGFGSLMTVNDISDSSHPILKFKDRKAFAPDYHYSEWLAFMTNPGPEDFQWHAKWLRVREARFVCGLTGPIPLLGITGVTEYYPTRVARQFQEVQQLPPMIQEDPLRIDFPDGCQDHEDSVALVKSMWDMCH
>Es1 (Thhalv10011184m)
IQLDYALITALVERWRPETHTFHLPAGEITVTLQDVNILLGLRVDGPAVTGSTKNNWADLCEDLLGLRPGAKDLHGSHVSLAWLRDNFRNLPADPDEETLKCHTRAFVLALMSGFLYGDKSKHDVALTFLPLLRDFDEVAQLSWGSATLALLYRELCRASKRTVSTICGPLVLLQLWAWERLHVGRPGRLKDVGASYMEGIDGALPDPLGCRWRASLSHKENPRGGLDFYRDQFDQQKDEQVIWQPYTHDLLAKLPLICLSGQNIWRTVAPLICFDVVEWHRPDRVLRQFGLHQTIPAPCDNEKALHSIDKRGKSEYDWSARHSRHIEMWEARQSSVVFGEPECGPMDYNDPYMEWY
>Es2 (Thhalv10000135m)
SLNNSLISALVERWRRETNTFHLPLGEMTITLDEVALVLGLEIDGDPIVGSKVGDEIAMDMCGRLLGKLPSAANKEVNCSRVKLNWLKRTFSECPEDASPDVIKCHTRAYLLYLIGSTIFATTDGDKVSVKYLPLFEDFDQAGRYAWGAAALACLYRALGNASLKSQSNICGCLTLLQCWSYFHLNIGRPEKSEACFPLALLWKGKGSRSKTDLSEYRRELDDLDPSKITWCPFERFENMIPPHIKAKLILGRSKTTLVCFEKIELHFPDRCLRQFGKRQPIPQKVKRRDRKNRRLDDLDTSMSLACEEWAERGDHIVDSPGGGNVVDDGAYMEWY
>Es3 (Thhalv10017562m)
YDAIMASRYQITKQDDLMMALVERWCIETNSFVFPWGESTVTLEDMIVLGGFSAIGNNVLASIKRESMKSVEEKLKRAKREIEASSMKKCCVSLWMREMMNSGNEIEHEAFMVSWLSRFVFPNSADLVRDKLFAAAVQLARGIRLALAPAVLAGIYSNLGVLKKQLFGSGEEENAVMTATSPFQFVQVWAWERISELRPHGQPSQLKPYEPRMALWHQHGGGHESNQSRESIGSVLDSAKESFDYRPYTKPLKNYKFPKFYLEDDCWVSLEDEDIVAFGRCLRCSKLVGLNCIEPYYPHRVALQFGYDQDVPGVVPVLIETPELAWKDYIRPITDEMMYIPSRLRQADVTVKYIRWWK
>Es4 (Thhalv10007522m)
IGSISLNNSLISALVERWRRETNTFHFPCGEMTITLDEVSLILGLPVDGKPVVGVKEKDEDPSQVCQRLLGKLPKGELSGNRVTAKWLKENFAECPKGAKAKEIEYHTRAYLIYLIGSTIFATTDPSKISVDFLILFEDFEKAGEHAWGAAALAFLYRQIGNASQRSQSIIGGCLTLLQCWSYFHLNIDRPKRSTRQFPLALLWKGRQQSRSKNDLFKYRKALDDLDPSNVSWCPFEGDLDIVPQSFKDNLLLGRSRTKLIGPKVVEWHFPDRCMKQFGLCQVIPGEVPPRKNEKTHDDDLAEDMNTADDEWMRRRENIVESEGGNGDENEYMQWF
>Es5 (Thhalv10002429m)
GFGYLRRIPAISLDNPLISALVERWRRETNTFHFTIGEMTVTLEDIALLLGLGIDGKPVIGVTYTTCSAVCERYLGLAPDSNYASGGMVKLSWLKENFSDCREDASFEKVERYTRAYLLYLVGSTIFSTTTGNKVPVMYLPLFEDFDDAGTFAWGAAALAFLYRALGNASVKSQSTICGCLTLLQCWSYYHLNIGRPKLNREPVHDHFPFVLRWKGKQNGPTANRDVVFYRKALDVLKPCDVEWLPYENMDGRYIPEHIRNSLQLGRSRTMLISFDKAERHLPDRCLKQFGLFQGIPEDVQRWVRKSRGVDGGVDLSVKMEAELSEWEMRWDNIVPDDVLGVDEADYMRWYS
>Es6 (Thhalv10012297m)
FEAVMASTLSIHKNTDLILGIAEKWCPETNTFVFPWGEATITLEDVMVLLGFSVLGSPYFAALDSSGEMIRRKLAREARKFKEDKKVQFITQVLWTVRFMDSGDELEHVAFLSLWLSYFVFPSRYYHLTGRDIFSVAVHLSRGTKIALAPAVLAHLYGELSLLKNHIRDFTLATITHKIELSSLFKLVQVWTWERFRELQPKRNMILEGEPRMARWVYPKRQETSHVREILKKSKMDSFEWRPYTKAVENWKFPQFYPEKAMWVPVGPNLDDEFISFARCIKVFKLVGIHCVEHYFPNRVASQFGLFQDVPCPVIRNNLSREAAWDEYNKPIDVLTLYIPSRSAKPRFTPEFCEWWK
>Es7 (Thhalv10012017m)
FEAIKASTYKIPKNQSLIQALVEKWCPETKSFVFPWGEATITLEDVMVLLGFSVLGSPAFAPLESSEMRDSVEKLEKVRLEILDKVTKGGRVSQFQWISSFRGRGDSMEEHEAFIAMWLSHFVFPPKSRRCISRYVLPIAVRLARGERIALAPPVLASIYRDLGQIRAFARDKSTQIIKSLFKLVQVWAWERFRNIRPEAREIRRGEPRIARWSCLNKRKESLSFDDFDWRPYTKPLDNWIPPRFYLEEAMWITVDDNLDDEFVSFARCMRVSQLVGVGFVEDYYPNRVAMQFGLSQDLPGLVSDHSSFTEKEAWDDYNKSLDGLKIYVPSRLATTSVTARYRDWWL
>Es8 (Thhalv10012003m)
FDAVMASIYNIYKDVDLVLGIAEKWCPETKTFVFPWGETTITLEDVMVLLGFSVLGSPVCATLDSSGEMMKEKLEKEWLQIKKDQISFVSQAAWMRRFKDSGDELEHAAFLALWLSYFVYPSRFYHIYEAILPISVHLSSGTRIALAPAVLAHLYAELSLLKNHIRAFTESTITVKANLSALFKLVQVWTWERFKELQPKPNPLLKGEPRLALWDDLKQRTSRDARQILDNCKIESFEWRPYTKTLKKWEFPKFYPEKEMWVPVGPNLEDDFISFARCVKVSELVGIESVELYFPNRVASQFGMVQNEAASTQYDKPIDDLMLFIPSRSAIPRVTPMFCEWWR
>Es9 (Thhalv10011263m)
FEAIKASTYNISKNESLILSVAEKWCPETKSFVFPWGEATITLEDVMVLLRFSVLGSPVFAPLESSEMRDSVEKLEKVWHEHVRTDDRRVYETPWFLSFFGRGDQLEHEAFLALWLSFFVFPGACRRSISKRVFPVAVRLARGERIALAPAVLASIYRDLGRISGLATQRRDCKVNLKSLFKLVQVWTWERFKNTRPKPREIPKGEPRIAQWQQRSENMTWRFDDFDWRPYTKPLKNWNPLRFYVDEAMWVTVNDCLDDEFASIARCVRVSQLAGDGFVEDYYPNRVAMQFGLAQDLPALVTRHSNLTEKEAWDDYNKSLDGLKLYMPSLLARGSVTARYKSWWL
>Es10 (Thhalv10027173m)
FEAIQASTYKINKNTSLILSLARKWSPETRTFVFPWGEATITLEDVTVLLGFSVLGSSVSAPLERSEMDEAVEKLERRRKESVKQFSWISSFVDDQMEHEAFLVFWLSNFVFPDKSGCSISKAVFPIAVRLARGERISLAPAVLANVYRDLGKIHALASNQKVRLHSLLKLVQVWTWERFKSIRPQAKLIPRGEPRIAQWSGLKQKLENVGLFLLDDFDCRPYTKPLMNWNPPRFYSEEAKRISIDGNSLDDDDDDELVSFARCVRVSKLVGIDFTEDYYPNRVGMQFGLAQDIPVSVTNHRSNFTEKEAREDHNRPLDGSKQCIPSRLTKASVTAARYRDWWM
>Fv1 (XP_011461809)
YDILQFSQFTIPLNRSLVLAALCFWSTSTNSFHFGHGPLTITLLDLSALVGLRPCGAPFDVVVADSIPIPDDICGIQITQSPNFPSFIREHNKIEGAVTDEEHVAFLHYWLCRYLLCSPSFKIIKANLPLAVALSRGESYALGPVVLAYLYRGINDLLHSQLNTTGGPLWILQLWLHAYFPEMRPDCFAIPNLSCHGLKYVSFKEPKLSFHDCLLFMYHLDREENFNFNPYSKLDALPPWLIFPWSEMSETEFSKLKDMWASFLVSRDLPVGISLPKFGHKTFGFEVYCPNLCARQFGLIQGIPTPPFFSL
>Fv2 (mrna07030.1-v1.0-hybrid)
YDSIKMTEQEIHMDQPLLAAALCFWSSATNTLNLPLGPMTITLLDMAVIFGFRPGGLVICASSQFPSYFHSSLRPKTHKSNKKSKDEAKKAQAEADAETKRLLNYKTFYTTHAVDEPVKATTRQPPSPHEHTAFLLYWLCKFVFCNKSAKCTFDAAGIAEALSSGEPLALGPFVLSKLYRNLRNVVNNDMSLEYGGPIWMFQVWIQTYFHKLRPTCHPFVSTLTLGRQIIPLGALSHSVDDCFKFFFTKKDLSENEFSVCYSRTCSPFITVDISKSWGREFSVDATMIWGSILISRDLNYGLKGGQGRYGVEVYLPNFTARQLGFIQSCPAFF
>Fv3 (mrna07337.1-v1.0-hybrid)
GFGYFRTIPTIILDNSLISALVERWRRETNTFHLPVGEMTITLEDVALILGLPVDGNPVIGPTVRTPSIVCQQLLGKVPKDLNGGMLKLNWLREFFSKCPDDASAEETACHTRAYLLYLVGCTIFSTTTGNKVSVSFLTLFENFDEAGRFAWGAAALAFLYRALGNASLKSQGTISGSLTLLQCWSYYHLNVGQPKFNEEPNQGCFPFALRWKGRSSGTRSKTNISAYRKALDSLQYYDVRWCPYKDLDSTVIPEDINSNLILRTSKTMLICFGKAERHLPDRCLRQFGMLQPIPEHPQKWERKIPAFDQGLDFSKEMEVELKGKIRSEIREWLERGFYIVEDEEGVDESEYMDWYE
>Fv4 (mrna00580.1-v1.0-hybrid)
GFGYLRLIPAISLDNPLISALVERWRRETNTFHLNVGEMTVTLKDVALLLGLSIDGEPVMGVTYTTCNSVCDRFLGKTPESSYISGGMVKLSWLKEFFSRCPEDAPLEVIEYHTRAYLLYLVGSTIFSTTTGNKVPVMYLPLFEDFDQCGKYAWGAAALAFLYRALGNASLRSQSTISGCLTLLQCWSYFYLNIGRPKLNQDSVHDRFPFVLCWKGKQSGPTTNRDVVFYRKVLDSMKECDVEWRPYRHVDSSVIPKEILSTLGLAKSKTMLICFDKAERHLPDRCLRQFGNSQSIPQDVERWERKSRGVDGGVDLSAKMESELNEWLERRFHIVEQDDDADESEYMQWY
>Fv5 (mrna14706.1-v1.0-hybrid)
GFGYFTMIPTISLDNALISALVERWRKETNTFHLPVGEMTITLEDVALILGLPIDGKPVMGVTRPAGKMYENLLGKVPEDLTGGMLKLTWLKERFSKCPEDAPIEEIERHTRAYLLYLVGCTIFSTTTGNKVSAMYLPLFKNFDEAGKFAWGAAALAFLYRALGNASLKSQSTISGSLTLLQCWSYYRLNVGNPKFNQEPNDGFFPLALRWKGRATGPRSNSNIVTYRKALDSLQPSNVKWLPYKDLNYSPELEDIKESLILRASETVLICFDKAERHLPDRCLRQFGMFQPIPKDVQRWERKIRFSDQGLDETKETILQLKGKNQAELKEWIDRRRRIIPYEKIVDESMYMEWY
>Fv6 (mrna03156.1-v1.0-hybrid)
YDAIFSSKYQIRRKTDLVYGVAEKWCCETNTFLFPWVEASITLEDVMVLGGFSVSGDSVFSSLESIELKQVEDRLVKARKEVKRARASQWLQKFVNSGSELEHEAFLAFWLSRYVFHDLDRSIQKRAFPIAIHLARGTRIALAQSVLADIYNDLSLLKKAIVASNKLKTSDCVLKVKLKSPFHLVQVWAWERFLKLTPIPNVIKYAELRLARWDKVHGLSIENLRSVLDSAGEAFMWRPYAMSIENWNFPKYYSEKEMWIGPGLDDEFLPFSICLRVTELVGFDNRKQNLPHRVAMQFGYDQDVPCKIAESKVSRKCCNEKTEIVGFYIPSRLSKLNVTARYLKWW
>Fv7 (mrna03155.1A)
FEAILSSTYEIKKKKDLVFGLAEKWCCETNTFIFPWGEATITLEDVMVLGGFSVLGDSIFSPLESRELREVEEKLEKERKGLFDYSLGCAYACTRVWMQKFMKSGSELEHEAFLVFWLSRYVFRHQFLVSKAVISTAVRLARGIRIALAPAVLASIYRDMSLLKWTLVSDEFKNCDDALKLTINSPFHLVQVWAWERFLELRPKPNVISCGEPRLVRWDKVDGMNVENWRRVIDSSGEDFMWRPYAMAIDNWNPRYYLEKEMWVCPGFDDELLSFAICLRVTELDGFGTTAQYLPHRVARQFGFDQDIPCLVARSNMHCGKEDPHRAWKRQIREIKNVKLYIPSRLSEADVSTRYLKWWE
>Fv8 (mrna03155.1B)
FPVLGDFVFSPLDSIEMKGIQEKLEKERSELYKSASKNATESLWLKKFRKSGSELEHQAFLAYWLSRFVFPEANILQKRALPIAIQLARGNRIALAPAVLACIYRDLSALKRKIVASNRLEGRDDVSKLKLKSPFHLVQVWAWERFLELRPVRNVVSVAEPRLALWNRVDGLKVVNVRKVLDSAREAFVWRPYAMPIENWNFPKYSGKGKVGWPGQFGYDQTFPCSVARSSHSYDESCVEVNSCGDWKDCIKEMKNVKLYILSRLSKGDISTRYFKWWK
>Fv9 (mrna14282.1-v1.0-hybrid)
YEAIFNSTYDIKRMNSLVFGFGEKWCCETNTFMFPWGEATFTLEDVMVLGGYSVLGDSVLKPLENPGKELEEKLDRERKEIYNTGSRKATTSLWLNRFMGSGSEIEHQAFLAYWLCRYVFHGAFKSIQKHVFSIAVHLARGTGIALAPAVLASIYRDLSLLKNAIVESNELNATTNDDHVLKLNLKSPFQLVQVWGWERFLDIRPKPNVIRYAEPRMARWDKVKGPNVENLSTVLDSAGEGFLWRPYAIAVENWKLPKYYADKEERVLVGPGLDDELLSFAVCLQVIQLVGLGTKQLYLPHRVAMQFGYDQDLPCSVGQLSHSSENVKLYIPSRLSEANASARYLKWWK
>Fv10 (mrna03149.1-v1.0-hybrid)
FEAIFNSTYEIKRKKDLVCGLAEKWCGETNTFIFPWGEATITLEDVMVLGGFPVLGDSIFSPLESRELREIEAKLVKERMGLYDYSVGCRTASTKLWMQKFMKSGSELEHEAFLVLWLSRYVFHNAYNNSVNKAVFSIAIRLARGIRIALAPAVLGNIYKDLSMLKMTIVALNGLKARNEIVEVTVKSPFHIVQVWAWERFVELRPIPNVVSSAEPRLARWDKVGCLNVGNMKMVLDNAGEGFMWRPYAMATKNYVFPGYHVEMEKWVLVGPDLDDEHELLSFAMFLSVAELAGFGTKQKYLPHQVAMQFGFNQDLPCSSVAVHSH
>Fv11 (mrna03153.1-v1.0-hybrid)
YEAILNSTYQIKRDNDLVYGLAEKWCSETNTFIFPWGEATVTLEDVMVLGGFPVLGDSIFRPLQSREMREVKEKLEKERSAVIKSTGNAKTSAWLSKFINNGSALEHEAFLAYWLSSIYNGLSSLGSRIADLRKTRSSDDTIKLILKSPLHFVQVWAWERVLELSPFANVVRNVEPRLARWDKVNGVGVEDLREILDTAGEGFMWRPYVLATEKSNLPKFYLEKDKWVGPYLDDEFLAFALCLKVTDLVGFGTTEQFGTKEQYLPHRVARQFGYDQDIPSFVAQTDDDSDILHGKENPHIAWKGNIKEIKKLKLYIPSRLSEADVSTSYMQWWG
>Fv12 (mrna00910.1-v1.0-hybrid)
YRALFASLFSYDRVALVVKAFCEHWCPLTNTLHTSHGEMSISLRDLVIIGGLPVVGEFYDEVVPPIEEFSTECEESKPLIPKSCEYLFLAYHKLCKGNRGQKVKITSWIR
>Gg1 (Gorai.005G249100)
YEAIVNSTYQIKRNSDLVLGLAEKWCCGTKSFLFSWGEASVTLEDMMILGGFSVLGSPVFTPLEAEESKEAEENLKSARIEIVRSKAKKACPRLWMQRFMDSGNEIEHEAFLSFWLSRYVFTNAHETIREHVFPIAVHLARGTRLALAPAVLASIYRDLCLLKDAITASTKMGKEEVFKLTLWSPFQLVQVWAWERFAELRPKPNPIVKGEQRLVQWHDVSCKVENVRLALELANGSFEWRPYTMQIDNWKQPKFYREKEFCIWTTARLDKELESFVRCLKVCELVGLDCIEQYFPHRVARQFGIDQDIPSCVPQSKDQTPELAWLNYCESLTGVKLYIPSWLYKAGVTARYLKWW
>Gg2 (Gorai.001G193000)
GFGYLRKIPAISLDNPLISALVERWRRETNTFHFTVGEMTVTLQDVAFLLGLAIDGMPVIGITYTTCGTVCEKYLGKAPDSTYASGGMVKLSWLKEFFSQCPENATIEEIERHTRAYLLYLVGSTIFSTTTGNKVPVMYLPLFENFENAGRYAWGAAALAFLYRALGNASVRSQSTICGCLTLLQCWSYYHLNIGRPKLNRDPIHEHFPFVLRWKGKQSGPTTNRDVVFYRKALDSLEPCDVEWLPYKYMDGTVIPEEIRNSLVLGRSKTMLICFDKAERHLPNRVLRQYGMLQPIPEDVPQWVRKSRGVDGGVDLSGKMESELNEWADRALHIVDGDDDADENEYMVWY
>Gg3 (Gorai.002G087400)
FEAIMNSTYKIERNNDLVFGVAENWCHETNSFIFPWGEATITLEDIMILGGYSVLGSPVFTPVETEEMEETWEKLENARKEMYKSTTKKASHSLWIRKFMHSGSEIEHEAFLALWLSRFVLPSSFDVVVNIVFPIAIHLARGTRIALGPAALAKIYSDLSCLKQNIIASTQLDSKCDGGNVAVALEVTLCSQLTLVQVWVWERFLDLRPKPNLIENGDPRLALWHDLKCKVQDVRSVLDSSKERFDWRPYVNCGKFYGDTAIWISVDLSLDDELLSFAQCLRASELVGLECIEQYLPHRVALQFGMDQDIPCSVPRSNDSPEIAWSNYNNSVGGGKLYIPSKLFKGDVTAKYSNWWK
>Gg4 (Gorai.013G160700)
FEAIMSSTYSTKRYYNLVIGLAEKWNPGTNTFIFPWGEATISLENVLILGGYSVVGFPVTFSGDSQELREAQDKLVTEHKNIRGDTWRKIFLTEWMDYFIGSGRDIEHGAFLSWWFTRFVFQDSVGFICKSVFPIACLLARGQVVASIYRDLTLLKETIADSTKYKSAEFDDCVSKVTLCSPMKLVQLWAWERFPALQPKPNVIQEFDPRSARWNSVKFVKVENVRMVLDSAGDTFGWRPYAKVVNNRQCLEFYEKEEWVSIDRNLIKELVSFALCLRPSELVGLGPGCIQQYLPHRVAMQFGIDQDVPSHVARSNKSPEIAWNNYLRPINGGKLYIPSRFFGSDVTVRYLEWWK
>Gg5 (Gorai.010G058500)
LISALIERWRPETHTFHLPCGKCTITLEDVHLHLGLPVDGHPVSGSAQSSDWEAVCYELLGAVPDKMDGGKVEMGWLRATFPNLNENSTEIERIRYARSYNLQVIGGYLMADTSRSRVHLRWLLKLVDFRAAGELSWGPAVLATLYREMCGATKPRRAKIRGCLSLFQTWAWFRFPFLRPRVNHPYTFPLVTRWNHPASYRGLPSELEDIRLLLEQRSEAEFQWIPYEDPAVRAVIPEEFLQNPNAWHVKVVLINYATVEPHQTNRVLRQFGCRQPIPANPEVFDEHHKIDLRLLGTDWTRYWLEYTEMWENRHEYLPTREQIIVPELACVPEYMPWFR
>Gg6 (Gorai.007G313400)
YKAIPSSRYHIKQHKELVLGIVEKWCLETYFCFSMGPLKTKQPVEVEEKLIKGRKEAARGRCMFASPKDWMDYFMGTGHKLEHEAFLSLWLSNFVFVTSTSIHYVGRHVFPIAIHLARGNRVALAPAVLSRIYRGLCWFKDRIFCSLMVQTNELVNVYIPFQLVLVWVWERFLGSRPMPNSISYDEPRIARWHRLKVNVSDIKLPINSVGKSFQWRPYAIAINGWSVPKFYGDDTHLNEDIHSFARCLRVNELVGLESIEQYLPQRVSMQFEMDQDLPGFGAYISIMLNLLTRKSKIVLESPLASMSTICCFEGTNDMHTWPSSTFSLIKLFQSDVTLQYSNWWK
>Gg7 (Gorai.011G127800)
SLLVELMDRWNSEECGFMLLPGIVKITLMDVALILGIRVIGVPILLREDDAFSELETDYGAALWKRKITIASLESRLDLLGQVVNEDFVRTFILFTFGTILFPNANGKVDSRYLSFLKSLDDISRFAWGAAVLEDIFMWLNKRKESNVQYVGGCLILLQVWCYEHIDLARPELMECQSMFPRACRWESSKSHQRQWFAAKFREMQDCQITW
>Gm1 (Glyma.09G067400)
SLDIPLLMASFILWNRSTHAFDLPCGPASPTLLDIAAITGLRPIGERYAMGLIKDEINVETVGVNFRYSTYRRYIKEHQGEAGTYVTEKEHISFLLYWLSSHVLCTPALKVTKNVFNLAQALHLGKDICLSKFLLASLYKAMDEAVDIFKAPYLLRNFSGPLWLMQLWLNAIFEKKLNLKGEATMQKVEGARLTYLTRKKEYTVEAFKEYISTFLSFEEFTDDLAPFLRPSLIGPKWLKLRFPCENRGEQSELINIWSAFLTGDIIFTGTMERDIRFYAYQPQLFARQFGLSQLLPVPVMKQRLKPDHILNKKFIPDLINTAISKPQPSFTPVSFENNFYGIQPFFDWWK
>Gm2 (Glyma.18G101200)
QAIKASTFQIRRNDELIIELAQRWCSKTNTFVFPWGEATITLEDMKVCWGYSVMGAPISSPLVSGEEREIEQKLIGVFRMFFKSKARRADHTPWMKHFMSNESRVEHEAFLSLWLSRFVFPGRSYTTILKSTFPIAIHLARGLKLALAPAVLASIYRDLSLLNNKIRIVATVELEVTLWAPFQLVQVWALERFPALQPLPDVIEQGQLLMTKWHAVKMLKGDNLKLILDSVGAENGFIWHPYENSPALQLYNENDMWVCDNPNFDDELESFARCLRVSELVGMECIEQYLPNRVAMQFGMDQDIPGMLAHYNDNPWISYSQPVMDTNLYTALCACHQPNVTSRYYRWWK
>Gm3 (Glyma.08G314200)
FEAIMSIKCSIAKDQNLCFGIAEKWCAETNTLLFPWGEATITLEDVMVLGGYPVVGDPVFAPLQSHEMREAEKKLILAREQLWRRTKAKASLSAWMDAFVNSGSEVEHEAFLATWLSMIGFSSKGLVSTLVFPIAVHLARGNPIALGPAVLASIYKDLTLLKNSIVGMTKQLVLGDKLELEVTLQSPFYLVQIWVWERFKNLQPQPRLINHEDPMMFRWHKVKALKIDNVRLALESAMEHFCWRPYVQYAGKFKVFYPENETLVLIDTDLDKEPTGLLVSFATCLRVSLLVGIQSTIKKYLPHRVAMQFGMDQDVPSCLPRFDGTKDFAWKNYCRPISDRSLYFPARLFEGDITTRYAKWWK
>Gm4 (Glyma.18G101000)
FDAIMSTKCSIVKDENLCFGVAEKWCPKTNTFLFPWGEATITLEDVMVLGAYPLVGDPIFTPLQSQEMIEVEKKLIHARQQPLRKNGAKVTTSLWMNLFLNSGSEIEHEAFLATWLTMVGFSHNGLMSKFVFPIAIHLARGNSIALGPAVLASIYKDLSLLKKTIVDFTNDKLELEVTLLSPFYLVQIWVWERFMNLQPQPMLINQEDPMLFRWHKVNTLKIDNVRLALDSAMEHFRWRPYVQYAGKFKVFYPENETLVLIDTNLDKEPTGLLVSFVTCLRVSVLVGIQSTIKKYLPHRVAMQFGMDQDVPGRVPTFHGTEAIAWKNYCRTISDRSLYFPARLFEGDVTTRYAMWWK
>Gm5 (Glyma.10G079500)
FDAIMSTKCSIAKNQNLCVGIAERWCPDTNTFLFPWGEATITLEDVMVLGGFPVVGDPVFTTLQSQEMRKVEEKLSLARMEPWREKKHKVTTSAWMDAFVNSGTRSEIEHEAFLSTWLTMVGFSHNGLVNECVFPIAILLARGYPIALGPAVLASIYHDLTLLKKTIVRLAEKSVLDDKLELVTTLQSPFYLIQIWVWERFKNLQPQPKLINHEDPVLFRWHKVKALEIDNVRLAVESAMDHFRWRPYVQYAGTGKFKVYYPENETLVILDTDLDKEPTGILASFVACLKVSLLVGIQSNIELYLPHRVAMQFGMDQDVPSCVPIFRGTKENAWKNYCRPISDTHLYFPARLFEGDVTTRYATWWKQ
>Gm6 (Glyma.08G313800)
QAIKALTFQIRRNDELIIELAQRWCSKTNAFVFPWGEATIILEEMKVCWRYFVKGAPISSPLVSNAEKEIEQELIRAFRMFFKSKAKRADHNPRMKHFMSNESLVEHEAILSLWLSRSYRTILISVSPIAIHLARGTKLGLAIAVLASIYRDLSLLNNKIRIVATVELEVTLWAPFQLVQKGDNLKLILDSVRAGNGYIWRPYDNSPALQLYNENDKWVCNNPNFYDELESFAHCLRVLELVGTKCIERYSPNRVAMQFRMDQDIPSML
>Gm7 (Glyma.08G313700.)
QAIKASTFQIRRNDELILEPAQRWCSKTNTFVFPCGEATITLEDMKGRSYATDEHFMSNESRVEHEGFLSLWLSRFVFPPKSYNAISKNVFPIAVHLARGSKIALAPAVLAGIYRDLRLLNNKIRTATKVEVGVKLWTPFQLAQVWALERFPLLHSRLPHGIRQGKLMVAKWHKVKMLKHDSFKLILDSLRARNGFIWRPYKNSPPLELYNEKDMWACNNPNYFDELESFARCLRVSVGMECVEQYGANRIAMQFGMDQDIPAKCYLW
>Gm8 (Glyma.18G104500)
GFGYLRSIPAISLDNPLISALVERWRRETNTFHLNVGEMTVTLKDVALLLGLAIDGEPVIGITYTACGSVCEKYLGRSPESGYTSGGMVKLSWLKEYFSRCPEDAPIEVIEQHTRAYLLYLVGSTIFSTTTGNKVPVMYLPLFENFDRCGQYAWGAAALAFLYRALGNASLKTQSTISGCLTLLQCWSYFHLNIGRPKLNLELMHDRFPFVLRWKGKQSGPTANRDVVFYRKALDSLKPCDVEWLPYRNMDSMVIPEHIKSTLILGRSKTMLICFDKAERHLPNRCLRQYGMLQSIPDDVERWERKSRGVDGGVDLSGKMESELNDWMDRQVSIVDGDEGVDESEYMEWY
>Gm9 (Glyma.08G311100)
GYLRSIPAISLDNPLISALVERWRRETNTFHLNVGEMTVTLKDVALLLGLAIDGEPVIGITYTACSSVCEKYLGRSPESGYTSGGMVKLSWLKEFFSRCPEDAPLEVIEQHTRAYLLYLVGSTIFSTTTGNKVPVMYLPLFENFDRCGQYAWGAAALSFLYRALGNASLKTQSTISGCLTLLQCWSYFHLNIGRPKLNLELMHDRFPFVLRWKGKQSGPTANRDVVFYRKSLDSLKPCDVEWLPYRNMDSMVIPEYIKSTLILGRSKTMLICFDKAERHLPNRCLRQYGMLQSIPDDVERWERKSRGVDGGVDLSGKMESELNEWMDRQVSIVDGDEGADESEYMEWY
>Gm10 (Glyma.08G191800)
SLDNALIAALVERWRETNSFHLAVGELTITLEDVSLLLGLAIDGEPVIGPISAPSSVCEKLLGRVPEDLNGGMVKLTWLKEFFSECPEDASQEEIERCTCAFLLYLVGSTIFSTTTGNKVPVIYLSLFEDFDKAGKFAWGPGALAFLYRALGNASLKSQSTISGCLTLVQCWCYSRLNVQWLPYNDMDCSSIPEDIKASLILWESRTMLLCFDKVERHLPDRCLRQFGMHQTIPKYVERWERKSCIVDHGVDLMEKMEFGSQSGGDIADEGEYMQWYQ
>Gm11 (Glyma.03G035500)
FLTELMDAWSCERRAFVLRSGEEIPMTLLDAALILGLPVAGNPVNLTEEEPFSELEESYGATETKRKVAMSFLENRLDSIGEDVSEDFVRSFLLYTIGTFLASNDGKVDSRFLRFLEDLDEVSGFAWGGVVVDDLCQWLDKRKENNVQYVGGCLIFLQTWSYEHFDVAARPQVQDHDLTFPRVCRWDNTKPKRGTSWFKDLDDDQVIW
>Gm12 (Gypsy-109_GM-I repbase)
LIAAMHFFESSTNTFQFKCGMMTPTLLDVAALTGLRPSGETYDPTKSSDNIKLVYKENTFSKYIAEHKGSVEEEVSDEEHVAFLTLWLSHYVFCTKSLQVAKRFIPMAIQIHEGQNFGFGRLLLAVLYESLGEACDDLKKSKDGSSFLVSGPMWLLQLWLNATFEQEMGLIIPQDYAEEVANRSIEGQRALRLTPKTFDQNPQKLFLKYMKIFLSFDKFLPRHAPFISREVGPAWFTDDFPAVDPDNEEEVNEIWSFYLNPQILSCRTGVQSNYLGLVGYQPNLVSRQFGLSQIRPKSLFEDPRDVIRGANLSEKTFKKFLKISLDENYNLHPFEFNHSHFCTIGFVTWWE
>Ma1 (XP_009394445)
GIEDAVMGSVANIMPDRPLMEALFGFWCSVTRTFMFPWGEAAFTLEDAHVIGRLPISGSRLDRVLTDEEEDLSLRLFVEKEKIRELHPKAKATRKVTLDIWLQWFLELQGEEELKHLGFLAYWLAKNVVPSYPAGEVPKVVFGLAARLSCGDQIALAPLVTANMYHDLSKISTSVLRKLEKRRGGSKIETWAQFGLLQAWVWERFERLRLSPQGAGPSVSESHISRWGSRRSATRYNEAIHLFQDEKSYTWRPYSRSFSSWKEPPWNDQETQIVHVEEGMPDWMHDYMAIISPSILQGFYGDGLISSERYQPHRVARQFGYDQAIPVSNVSFAISISNNVCQIGQCVSIPKITRCGNPRRDYRAWWKK
>Ma2 (XP_009405676)
GIFDAIHASTYRIRRDSSSILAISASWCGDTSTFIFPWAEVTVTLEDVMILGGFPVAGEPIRGPLHGELKEIEVQMTAERKSFSRSPSKRPNHNQWMMRYMECEGDELEHIAFLALWLSRFVFPAHAFKTVTQSVLPVAIRLARGARIALAPAVLASLYRDLGKVKDYLADRGRQKVSSLVIWAPFNLLQLWIWEHFVALRPAGLNEVNDCEPRAARWHNVGKKLKLALLRSVLESPNEFQWRPYTVGLRNWHKPCFYKDKGLWIHSVETPGVELKSFAQFLRRSELVGLDCIEQYSPQRVAMQFGLDQDVPGSVVRTNLTWEAAWETYDISRKNIVFYIPPQLFESDVTLQYSVWWKQ
>Ma3 (XP_009411768)
GILDAIGVSTYKIKKDYASVLGLAGVWCGETNTFLFPWGEATVTLEDTMVLGGFPVLGEPVRGSLTGELVEIEQKMVKEHRTFNRSTSKKADQSAWMKHYMEREGDELEHIAFLALWLSRFVFPGPPVKTVKQHLLPIAVRLGRGMRIALASAVLASLYRDMSAIKDYLVADDSKKTEPLVVWAPFNLLQLWVWEHFLTLRPEKQNLIANGEPRAARWHDVGRKLDLSFVGSALESSEFQWHPYMARLENWSRPSFYKDIGVWICGDASKDEELRSFAQCLRAAELVGVDCIEQYLPHRVAMQFGFDQDLPCHVPRSNAMWEAAWETYDITSKNIAFYVPAPPFKSDITQQYSIWWKQ
>Md1 (XP_008380243)
GFGYLRWIPAISLDNPLISALVERWRRETNTFHLNVGEMTVTLKDVALLLGLAIDGDPVIGITYTTCNSVCDRYLGKVPESSYTSGGMVKLSWLKEFFSHCPKDAPLEVIECHTRAYLLYLVGSTIFSTTTGNKVPVMYLPLFENFDNCGRYAWGAAALAFLYRALGNASLRSQSTISGCLTLLQCWSYFHLNIGRPKLNTGSMHDRFPFVLSWKGKQSGPTTNRDVVFYRKALDSLKPCDVEWLPYRTMDSTVIPEDIKSNLNIGRSKTMLICFDKAERHLPNRCLRQYGMSQSIPEDVQRWERKSRGVDGGVDLSGKMESELNEWLERRYHIVEGDDGADESDYMLWYLK
>Md2 (XP_008342392)
GFGYLRLIPAISLDNALISALVERWRRETNTFHLNVGEMTVTLRDVXLLLGLAIDGEPVIGITXTTCNSVCDRYLGKVPEPSYTSGGMVKLSWLKEFFSHCPKDAPLEVVECHTRAYLLYLVGSTIFSTTTGNKVPVMYLPLFENFDDCGRYAWGAAALAFLYRSLGNASLRSQSTISGCLTLLQCWSYFHLNIGRPKLNTDXMHDRFPFVLSWKGKQSRPTAYRDVVFYRKALDSLKPCDVEWHPYRNMEYTVIPEDIKSNLIIERSKTMLICFDKAERHLPNRCLRQYSMLQSVPEDVQRWERKSRRVGGVDLSGKMEXELNEWLERRYHIVDGDDGADESNYMLWYLK
>Md3 (XP_008391340)
GFKHFRSIPTIVLDNSLISALVERWRRETNTFHLPLGEMTVTLEDVALILGLPIDGKPVIGVPVKTPNSVCEDLLGKSPKDLNGGMMKLNWLRECFSRCPEDAPIEEIERHTRAYLLYIVGCTIFSTTTGNKVSVTFLPLFEKFEEAGKYAWGAAALAFLYRALGNASLKSQGTISGSLTLLQCWSYYHLNVGQPKFNEESSDGFFPFALRWKGRSTGSRSKTNIVAYRKALDSLQPFDVKWFPYKDLDHTIIPEDIINNLILRTSKTILICFGKAERHLPDRCLRQFGMLQHIPEDVQKWERKIPAVDQGVDLSTDVELGGKGKMRSEIKEWLERRVHILEGNDGVDENTYMDWYER
>Md4 (XP_008359303)
GIYEAILNSTYQIRRQNSLVYGLAEKWCPETNTFIFPWGETTITLEDVMVLGSFSVLGDSVLSPLETTQLKEIEEELLQERKEFYRSSANKSTTSLWLKKFIKSGHKFEHEAFLVYWLSRYVFNHNDITHRPVFSIAIHLARGIKIALAPAVLASIYKDLGLLKXKIVASNQLEIGGADLQVTLKSPFHLLQVWAWERFLELRPKPNVINFGETRLARWDKLNGMEVENLRKVLDSAGGDFKWRPYALDVIENLHLPKYYPQKETWVLAGSDSNDELLSFIRCLIVSELVGLGTIEHYLPHRVAMQFGFDQDIPCSITRLFHNSDKAWKYYNNEIXNVKLYLPCRLFEADVSIKYTKWWKK
>Md5 (XP_008364126)
GIYEAIINSTYKIRRQTDLVFGFAEKWCSETSSFSFPWGESTITLEDVMVLGGFSVLGDSVLCPLESSQLKEIHEKLLAQRRQIVRNKGNVTTQIWQKKFMNCGSEIEHEAFLVFWLCSYVFVSGRYRIHNDVFSVAIHLARGTRIALAPAVLASIYRDLGVLKMAIVDSNKLEISSNDVSELVIRSPFQLVQVWAWERFSDLRPENPNRLNCGEPRMARWDTLNGQKVENLGKVLDSAREEFLWRPYALDVVENWHLPEYYPQKEKWVSVGPASDDELQSFVRCLRMSELVGLNGAIEQYLPHRVAMQFGYDQDLPCSRTELRHNSNTDWKHYIEETKKVKLYLPSRLFEADVSTNYLKWWNQ
>Md6 (XP_008371261)
GIYEAVLNSTYQIRRQKGLVFGFGEKWCSETNTFIFPWGEATITLEDAMVLGGYSVLGDSVFSPLKTTEVREINKKLVEGRKEIYWNNGQVTTQIWQNKFMNSGSEIEHEAFLVFWLCRYVFLNPPYRIHNTVFSIAIHLARGTRIALAPAVLASIYRDLGVLKKAIVESNRLDRSSDAVLDQTLKSPLQLVQVWAWERFSDLRPENPNPLKYGEPRMARWDKVDGLEVGNLRKVLDSAGEDFLWRPYALDVVENWCLPKYYPQEEKWVLVGPDLDDELLSFVRCLSVCELVVFGGTTENYLPHRVSLQFGYDQDLPCSITQFNQDPYRAWKHYIKKIKNVKLYLPSRLSEADVSTRYLKWWKQ
>Md7 (XP_008371664)
GICDAILSSRYEIRGNNKNVLLGLVEFWSPETNTFVFPWGEATITLEDVMVLGGFSALGRNVTRPVTGXLAKIVEEMEKKRMEILRTKAKKACQSSWIKNLMELPNGGYEYEHVAFLSLWLSRFVFPSLPEDCIGRHVFPIAACLSQGKRVALAPAILSGLFRDLSLLKNRVLSGEEEISVSGPFQLLQLWALERFPSPPKALKPGEPRAARWHKVASKSIGLPLVRTVFKLQENFQWRPYSADLSNLRHSSYYRENKPVFFGSAKHADENLKSYVRCLCPSELIGVEDSKEKYFPHRVAMQFGIDQDLPGEFPGLDFAACNDIGFFVPPWSFEPCVTARYLDWWEK
>Md8 (XP_008374950)
GLRPLIDCSYRTSNKIVVSAFCERWQPETNTFHLPFGELTITLDDVSNILGIPVDGNSVSVCDDELDNSVLASQCHDLFVTALGVTDDEARAEMGRFSGSAVTLEWLRQRFHKVSDDESPEFIEHAARGYLLYLLGCTLFADKTGNRISLIYLHFLRDLNSVGGYAWGAAALAYLYRQLGLASRLGCRQISGYLTLLEAWIYEHFHKIATPHVNVHYLEDQPRVRRWTPRKDAGLSLQHLQAMRQRLDLMHDTEVVWDPYHGQRGHHSLPKMAFYTGLLKCVDIVEPYYVDRVLRQFSLVQTIPRMTYTPSRVQRSTDTKMYKVVHTYFDGIWQRREYHLLGPENLSREVIAPSDCDPGYHSWYRK
>Md9 (XP_008369383)
MLSKTTVVAKPELLTTVTLLWNSGTNTFDFRMGPMSLTILNMAQVFGLRPSGRIVDVTHDWFPPSHPSAESLGSSTSPLSLEYNSTTFKSYVTSFKGFFPFVKKSFGADSFHANRDQERIYFILYWLNKHAFPNKSKWVKVEWILLVEALRSFDDVATSPFLLSHLYHFLFEMTRGEPFETNLNRPIWIIQLWLQWCFPEFWATNLEFPEGVVPAQIPAKALPTDHSTFACFYFFRVCRTRSDLEWGASVLIRYLWFSDQAFQDTFREDANPLCKERFINCIQPRDIAWGVRSDRYERGLEVYHSNFCGRQLGFRQVIPISFFD
>Md10 (XP_008372193)
YDAILLSSMDVVLDKELLLAALCFWCSATNTMVLPLGPVGPTILDITAILGTLASGIPIDAALSGYPSNLDLKTLFDRQAFETLSSEGQTPSKEDVQKLHKNFFNYNTLYLHFAGRGEEALREGEHEAFLFYLYNKYICCTKSNKCLVGNMPVAEALASSHALSLSSNILAHLFRCLAETTLHKIDPYQNGPLWVFQL
>Md11 (CBL94166.1)
LSTTGEAIFVEFYWEWLEDVLSLSKDVLTNDAMKYKKLSKKSGRKKTTKPEGDSDPSGAIGLAKCCAPAELKVFKNLGVALEHMEESYLAVFLAYWLCKFVFPKADVNFIRPRIFKMASKMTTGESFSHAIPVLANTYDGLSVVSNSAS
>Md12 (Gypsy-6_Mad-I repbase)
GIYELLKLSKTSIXPKPELLASALLFWNTGTNTFDFRMGPMSPTILDMAQVFGLRPSGRTVDVSQDWVPSSTTGSSSSSTTFLPLSYNSATFKSYGTSFKGFIPFVKENFGVGSPRABKNQEHMYFLLYWLNKHVFPNKSKGVRVEWIPLVEVLHNFDDVATXPFLLSHLYHLLFEMTRDEPFETNLNGPIWMIQIWLQWYFPEFRAANLEFPEGVAPARILAEAPXTDHSTFACFYFFRVCRTRSDLEWGASVLRSYPWFSDQAFQDAPGEDATSFCREKFISCIQPRDLAWGVRGNRYDRGLEVYHPNFCSRQLGFXQAIPVPFFDSVH
>Md13 (Gypsy-46_Mad-I repbase)
YHAVYASLFSYDRHPSVLRAFFEHWCSATNTLHTAQGEMSISLWDLHRIGGLPIHGKFYDEVVPSAEELSLCNSRGLPASCRYLFWAYHKLFQDAQGKSGVRISSWIRFWYWEAMRYKKSSKKSCRNKTTRPKGDSDPSGVIGSTRRRSSDELRAFEDLGIVSEHVDESYLAAFLACWLCKFVFPTGDVNLVRPGVFKIASKMAAGESFSLAIPVLANIYNGLSIVSNSASTEDRAAVLPYHYVYGWLGEYFGTHFSLTTLDKSRPSSSTAAKMGPLMTKYSGVLSAKSLDDLQARALFESCEDLRMDPLARVGSVRRGIVDNSHLRSSDLSYLISLRSGFVSLRQEDRCIVQPYSPHRFSRQFGFVQNLPGKLKEKNQSASLQAVYMHWESCTRACTN…
>Md14 (Gypsy-43_Mad-I repbase)
YDAILLSSMEIVPDKELLLAALCFWCSATNTMVLPLGPIGPTILDITAILGTSATGIPVDATLSGHPSNIDLKTLFDRRAFETLNRDGHIPSKEDIQKLHKNFCNYNTLYLHFAGRGEEDLREGEHEAFLFYWYNKYICCTKSNKCLVENMPVAEALASGHVLALSSNILAQLFRCLAEATLHKVDPHQNGPLWVFQLWLQVYFASLRPAIADFSPTEALGPQLASRPTPPHQAEEVFRYLFALDDLSNDEFLICRRRDYPSSIRLPTSTWSAEEDADLRQTWGSFVLARDLPLGCDGKRSGWEVYHPNFLARQLGYLQGCPVPLLSSRTVLSRGREPRSSEKECRTAVREFQERCQKFRLRPATPETHCTDTFGEWWE
>Mg1 (Migut.M01636)
YGVYKAGRMRLDHALITALVERWRPETHTFHLPVGETTVTLQDISVLWGLPVDGDPITGVDTNRSMDEWQDICNELLGFRPPPEDFDRGRLKIRCLQERFKTLPDGASEDTVKFYARAYILQLLGGQLLSDMSNNKVKLMYLPLLRDFEAAGRMSWGGAVLACLYRALCRATKPETSDICGPLVLLQIWAWERVPFIRPGRLSPRQELPPDIVSGDHFLPSAPYGSRWNVGFKLETVGTHVLVLYRDQLDNMKDDQFVWEPYPDEVLASLPEYCLSGGRIWQTVAPLICFDVVEFHHPDRVLRQFGQHQTIPAICDTIPDIHLTDRRGRQNYDWAHHHRQFVDMWAERCARVISGPPIDGPMDQSEPYMVWYR
>Mg2 (Migut.K00126)
IPAISLDNPLISALVERWRKETNTFHMTVGEMTVSLEDVAYLLGLPIDGEPVIGVTYTTCDSICVKYLGKSPDSGYTSGGMVKLSWLKETFSECSENASIEEIECNTRAYLLYLIGSTIFSTTTGNKVPVMYLPLFENFNEAGKYAWGAAALSFLYRALGNAALRSQSTISGCLTLLQCWSYYHLNVGRPKLHHDPIHECFPFVLRWKGKHSGPTSNRDVAFYRKALDCLKPTDVDWCPYANISHTVIPENILNQLILGRSKTMLICFDKAERHLPDRCLRQFGMHQTIPEEVHMWERKTRGVDGGVNLSGKLEAELNEWANRRFHVVEAEEDLDEGEYMNWY
>Mg3 (Migut.M01798)
GIYDAVVSSKCCIHRHRDLIFNLVDKWCLSTNTMVFPWGEATLTLEDAAVLGGFSVLGHSVFAPSPEDGNSQEVMQELLDARSAICKTNARNAGQYMWITEFMGSGSEIEHEAFLAYWLSRFVFPFSGKSIIRRVFPISVRLARGTKIALAPAVLAGIYKSLTLLKVAVAAARMASAQSQDGDFEILASAPLALVQVWAWERFPSLRPRKPVCVGQDEPRLARWSNSKKSKIEDILVKIDSAGEEFQWRPYTTTAGNAVLKMNYYKDREYWAVVGSDMDEDLEGMVRFLRASELVGLEEDCIEQYLPHRVAMQFGMDQDLPGHVPRVNVNADVAWGDYIRPIGDAKIYVPPRLFEADVTTRYFKWWR
>Mg4 (Migut.M01799)
GIYDAVVSSKCCIHRHQDLIFDFVDKWSPATNTAVFPWGEATFTLEDAAVLGGFSVVGESVSAPPPADDESQKVMKKLLAARTNLCKSPARKAGHSRWMARFMDGDGDGGGGGGSEIEHEAFLAYWLSRFVFPFTRDSIIKSVFPIAVHLARGTRVALAPAVLAAIYRSLTLLKAAVAAARNQSQTQPKNRDFRVMISAPLALIQVWIWERFPSLRSTNPITIKQSQPRLARWDNSKKSSNRNSLPTIDSAREEFKWRPYSTRTMHNVVSRTIYKDDHGYWAAVTSDLEGLVRCLRASELVSLEPGCIEQYLPHRVAMQFGIDQDLPGHVSRVNVNPDIAWRDYIRPINNGDAKIYIPPRVFEPRVTSRYFKWWQ
>Mg5 (Migut.C00132)
LLRAFIERWQPATNTFHLHVGEMTITLDDVSTLVGLSVVGRTVSCERLIRDSKTKPSSLMFELLGEYPDDVDKKKAVKLEWLKTKFSKVTTRDSADKRTYAIRAYLLFLLGCTILCDKTGNMVSVEYLNLVSDLDRIGEYAWGTACLCRLYDELSSASQKSTNSMAGWLTLFQSWIYEHFPYLAGGTLKTEFEGPLASRWEPQSKTTSTPERASYLRSRLDDLIPDQVLWSPYTAIRDRFPMPDSAWFSGMICCMDHFEAYHPDRVLRQFNRVQIIPGRVYMSKDMYKALVNKGRSVQNSIFAAYGERFSDRWEEYFELGRADTSPDYMNWFR
>Mg6 (Migut.J01216)
LLRAFVERWHPTTCTFHLPVGEMTITLDDVSTLIGLPVVGRVVASNRLRQSNTWGKTYVAKMLGVYPDSEAMGAGETTLKLGWLHRTFGKITARDCEMKKLYATRAYLLYLLGCTIFVDKTGSLYAWGTACLCFLYRALSKASKATTAQLNGYLTLFQAWIYEHFPSFNPTFRPQFEGYLANRWVYPKNSTTSVERARHLRLMLDELKPDEVIWDPYFELRDRFPMPESAWFSGMLCCLDFLQPHHPDRVLRQFSRVQQIPGCPYMSETMAKQYMAKRYRSRDNSEMSFVPFHDRLFDRW
>Mg7 (XM_012975132)
YDVVHASLFTYVCNKKVLRAFLELWCPSTNTLHTANGELSISLWDIRGLCGLPIHGDFYDEVVPSAKELLNHDSRGTSLPRSCKYLFMAYHRLSKDSSGVLLSDWVDFWFKGPTRYSEPPLRLSRKRTSRPKLSRNPCGKVDASKLSRPKEYDTPFATLKVEEDIKEETYLAAFIACWLCSFALPHGSIDKIRASVFKVSSRMARGEYFSLAVPILAGIYRGLRGISTSENLDESPIIFPIHYLYAWIRHTFETHFHSKLEIIGAHMVKYAGENMAKHFDLDEARDLFHNINMSKLRDLWYSKQEILVTDDAKLSSKCKDILVALRSSYLTFRCEAEHIIEAYSPHRFSRQHGFCQSIPDDLNKEILTCELHELIRFWKSCTLLGTSSKLIMPSDTSSF…
>Mg8 (XM_012989179)
YDAVYASLFTYDRNSEIIKAFCEAWCPTTNTLLTSLGELSLSLWDLNTLAGLPLTGLLYDEVIPCAEELCGIDATGSRYLPRTCKHLLYVYHLLRKKADDNSQVSIEKWIKFWSKKQLKYHQPPLRKERKKVRPKSTHNPLGSFDAHDEWDTSERELFSKLKIGNDLRTETYLSAFLACWLCTFVLPTDNPDTIRPSTFKMASLMASGRKVGLAVPVLASIYKGLNKISNSPRPTRVSSPFPIHFVYGWLAHYFKTHYPVWQGVRGPKMTTYSGEGGAKYYDSKEARKRIHKGDFASWTCTMITKSKDFLYVDNANGDELEQNYFIAMRSNYLPLRRGEEFIIEPYSPHRFSRQFGYYQDVPGVLVRDIRRVS
>Mg9 (XM_012998891)
YDSVYASLFTYDYNSEVMKAFFEAWCRNTNTLLTSPGEMSISLWDLHTLSGLPLTGLLYDEVVPASQELVGSDAKGVRYSHRSYRHLFHAYHLLRKRSKDPSSNVSVESWIQFWSKKQKKYTQPPPRKQKKGVRPKSTHNPSGNIEAHAKWINIEEAVFSSISVDVELRSETYLAAHLACWLCTFVLPTDDVGMIRPSTFKMASIMASGEEVSLAVPVLASIFNGINRISRSLRLHQENSPFPIHFVYSWLALYFKTHCQVLQGVAVDGPKMVSYSGEGSARYYTPADARKRIHKGDLMSWTCTTIPRSESSLYVDDGTTKGSERNYFIAIRSSYLSLRRGNRFVIEPYSPHRFSRQFGFYQDVPGVLDEDVREASLIDGLRYWRLCVLLESMSKVIFS…
>Mt1 (ABD32892)
IDHGLICVFVERWYEETSSFHLPFGEMTITLDDVASLLHIPINGMLLSHGSISRGETVELMETYLGSSTFDARRELKKNKRVHCRFGYLEEIFKERLKEQRDLAAEYGVTEEVERLRDQIVRIYLLYLVSITIFTDKSQWVVDVVYLKYFRDLDFVSGFSWRVAALAHLYKELNNAARWNCSQVKGYLTLLQIWKAKMSGKSRVDNYRNYLDALNLTRVVMAPYGVHGQARQFERVSLYSGWLRFIERMVRYLPERVLRQFGWVQTIP
>Mt2 (ABE80125)
HALLLTLCERWHPETSTFHMPMGEMTVTLDDVACLTHLPIEGRMLDHGKKMPKHEGAALLMTYLGVAQHEAEKICNQEYGGANVLAGTEDPEELEELARVRTYCVRCYLLYLVGCLLFGDRSNKRIELIYLTTMADGYAGMRNYSWGAMTLAYLYGELADTCRPGHRALGGSVTLLTAWFLAHFSGFFSIDLNTDYLENYPVAARWKLQKGHGEGITYRSLLDRIQLDDVCWRPYEEHREIHDFEEVFWYSGWIMCGVRRVYRHLPERVLRQYGYVQTIP
>Mt3 (ABN08625)
HALLMTLCERWHPETSTFHMPMGEMTVTLDDVTCLTHLPIEGRMLSHGKKMSKHEGVALLMRHLSMSEQEAEKICGQKYGGYISYPRLRDFYTMYLGRANLLAGTEDPEELARVRTYCVRCYLLYLVGCLLFGDRSNKRIELVYLTTMEDGYAGMRTYSWGGLTLANLYGELADACRLGDRALGGSAWFLAHFPGFYSVDPNTDYMENYPVAARWKLQKGHGEGITYRSLLDRIQLDDVCWRPYEEHREIQDFEEVFWYSGWIMCGVRMVYRHLPEMVLRQYGYVQTIP
>Mt4 (ABN08023)
HAMIRAMCERWHTETNSFHLPVWEMTITLDDVHNLLHIPIHSRMLDHDEAMSQERVIDLMTRLLGMSDVDARSEIRTESAGHISYPTLKRVYEDHLTEARRLDDPQTREELQERARRRQWCVRSFLLYLVGCAMFTNKTNRHIDLIYLDCMADLQAIGKWSWGGMALAYL
>Mt5 (XP_003599670)
STNNLHLKCGMLTPTLLDVADSCELDITFDFKRGTFGNYIIDHYNTDTEEVSNEKHIAFLTFRLSMYVFCSRSIQVAKHYKTLAYQLHEGKQV
>Mt6 (CT868735.12 4050-5093)
GIFDAIMATKCYLNKNQNLLVGVVEKWCPNTNTFVFSFGEATITLEDIMVLGGYPVLGDPVFTSLHDQEMKEIEEKLIIARQQLTNAKHGGVASTSYWMDIFIDKGSEIEHEAFLATWLSLFVFPHKNYLVKSSLFPIAVYLARGNRIALAPAVLASLYKDLTLFKKTITDLSKCHVGGDRFPLEITLKSPFYLVQIWVWERFKNLQPQPQTMLTNHGDPLLFRWHKVQALKIDNVRLALDSAMDDFLWRPYARYAHNYGMFYPNDGIWVLFEKDSDKEILSFVTCLRVSELIGFESIEQYLPHRVSLQFGMDQDVPSYVPRLNDTKDIAWQNYCRPVHDKRLYFPPRLFEADVTVRYAKWWK
>Mt7 (CT868735.12 14653-15696)
GIFDAIMSTKCYIHKNKNLLFEVVEKWCCETNTFVFPFGEATITLEDVMVLGGYPVIGDSVFTEVKDQEMREVENKLILTLKQLTTDVKQGGNSSRTSLWMDIFIDKGSEIEHEAFLATWLSIFVFPNQHSCVKSFLFPIVVHLARGNSIALAPAVLASIYNDLTLLKKKTVDLSKHPVGCDTYPLEVTLQSPFYLVQIWVWERFKNLQPQPMLLNQGDPFLFRWHKVKALIIDNIRMALDSAMDDFLWRPYVRYSDKCELFYPNDEILVPFKRDLDTKIISFVICLRVSELVGFESIEQYLPHRVAMQFGMDQDVPGYVARFNVTKYIAWKNYCRPIYDKNLYFPPRLFEADVTIRYARWW
>Mt8 (RAM4_I repbase)
GIFDLIQLSRQGPKYHNEMIIAALHFWNPSTNSLHLKCGMLTPTLLDVAGLVGLKPIGQIFDPDTHSSETSFDFSRPAYGNFIIDHYDTSSTTVSDQEHIAFLTYWLSMYIFCSRSIQIPKKFTTLAIQLHEGRDICLSKLILGSLYESLNHAVSSIKNFRAGSSLIIPGPVWLFQLWLLATFRTKLAVHLPPALSKAYDNRSIEGLGLAMLQYGNRSSPDLFAVAFNAFLSCISFTPSMAPFTTRSRGPSWFTSKFPSDSTEEEVDINVIWEAYLTPTFLSSRVTAGSPYGVYSYQPNHVARQFGLVQIKPNSLHKCLDDLRQPLIEHAWRSILRQAQRQKLIFEPKLFTSSYACTEVFYRWWQ
>Os1 (Os03g36760)
GILDAVLATTCRVRRDEGALLQLAAFWCGETNTFVFPWGEATVTLEDVAVLGGLPLLGRPVRAPPQDALRGDVDALEAVRRALYLSKNKNSRPDRTAWARHFLERPPGKVKVGGGGGDEACGRLEHGAFLAMWLSLFVLPAAPFDVVRTEVLPLAARLARGRGVALAPAALASIYSDLSALKRYINLEKRYQAFVVWAPLQIVQLWLWKRFPELRPPETTGTNQPDGHGIPTESQWQNALKVLDPVYVHAVFMSPKKFEWRPYGSSSFALRPEMGSHRVHGQDIAESAELLSFILCLRACELVGMRCIEHYRPHRVARQLSFDQDIPGTLPRVNSNWVAAWETYKMEPKKFVFIVPKYKPAVTIDYVQWWKP
>Os2 (Os12g15450)
GILDAVLATAAACPVRRDGWLVLQLAAFWCGATSSFAFPWGEATVTLEDAAVLGGLPLLGAPVTARLPGTLAGDDAALEAVRAALHRSKCKNSTYSTWLHHFLGRDGGDGDGEDTEAEAQSLLEHGAFLATWLSLSSPSPRGQSVALAPAALASIYNDLTALKCHLASSTKWRHPFVAWAPLHVVQLWAWERFPELRPDKAATSAHATADGHGAPPPWAARWHNARTELQPAHIHAVLMSPMEFEWRPYGSSGFALQLDKVGIWIHGRDIARSRELLSFAHCLRPCELVGLRCVEHYLPHRVARQLGFDQDVPGNVPRASSNSSVAWATYKMEPQDVKFTLPRHEPGVTVEYAQWWEP
>Os3 (Os03g36830)
GILDAILATAYRVRRDEGTLLQLAAFWSADTNTFMFPWGEATVTLEDMTVLAGLPLFGKPVRARLPDALVGDVDALMAVRSALHRSKYKKPSYPGWVQYFLKRQEEEDDETAASAGADLIEHGAFLAMWLSLFVFAAPPFDVVGPQVFPIAALLARGIRVALAPAALAGIYGDLSALKRFLDLRDREEEALQVTAPMHILHLWVWERFPQLRPAMATTTIPATTDACRVPMAARWHGVHKALDPQFVHGVFMSPDKFEWRPYGSRSIALPPKEAKAGTWVVQDVMTSNTLLSFTRCLRQCELVGMGCIEQYIRIVLQGSLALIRMCLGRLLALTQTGRWHGEHIRLAIESLHWLFH
>Os4 (Os10g11820)
GIADAVGASAATVNPDRGALAALLSFWDPASHAFRLPAGAATFSLEDALLLAGLPPTGAPLDRPLTPEEDDLRIRLVIEKEKIRELHPCARDARRVSAELWLEWFDSSIRPGEDDELRRLGFLAYWLAFFVTPRLRPRSGELPDCTFALAARLSLGERIALGPAMVANLYADMDRIVASGVMEGVSGRVETWGPLLLLQVWIWERFDCLRPPPLKAPPFPVSNARVHLWSRRKRTTTSEEAQQVFQDEACFLWRPYQYNSLNWTQPEWFNEKTTTASSESKHKPKWLDDYSAMITQAVLTGWFGDGMANSVMYNPHLVARQFGYDQDFPVSIIHGSDSSGIEVWVPSIGRHGVASKDYAAWWNA
>Os5 (Os02g37950)
GLLGLSQICQKMPQLDKALITALVERWRPETHSFHLASGEMTVTLQDVSMLLALPIDGRPVCSTTDHDYAQMVIDCLGHDPRGPSMPGKSFLHYKWLKKHFYELPEGTDDQTVERHVRAYILSLLCGVLFPDGTGRMSLIYLPLIADLSLVGTYSWGSAVLAFLYRSLCSVASSHNIKNIGGSLLLLQLWSWERSHVGRPLVRSPVCPETDIPQDVLPVGFRWVGARTQSENATRCLKQYRDELNLQRADQVKWEPYLHIESASLPLLCTKNADLWLTQAPLINFPIVEMYLPERVMRQFGLRQSIPPPFRPTLQALHRISRRGRERENWEETHHEYIQEWEARRQRIFPESEQYDPSSYEEYLHWYTG
>Os6 (Os01g34670)
GLLGLSQICQKMPQLDKALITALVERWRPETHSFHLASGEMAVTLQDVAMLLALPIDGRPVCSTTDHDYAQMVIDCLGHDPRGPSMPGKSFLHYKWLKKHFYELPEGADDQTVERHVRAYILSLLCGVLFPDGTGRMSLIYLPLIADLSRVGTYSWGSAVLAFLYRSLCSVASSHNIKNIGGSLLLLQLWSWERSHVGRPLVRSPLCPETDIPQDVPPVGFRWVGARTQSENATRCLKQYRDELNLQRADQVKWEPYLHIESSSLPLLCTKDADLWLTQAPLINFPIVEMYLPERVMRQFGLRQSIPPPFRPTLQALHRISRRGREHENWEETHHEYIQEWEARRQRIFPESEQYDPSSYEEYLHWYSG
>Os7 (Os01g53660)
GLLGLSQICQKMPQLDKALITALVERWRPETHSFHLASGEMAVTLQDVAMLLALPIDGRPVCSTTDHDYAQMVIDCLGHDPRGPSMPGKSFLHYKWLKKHFYELPEGADDQTVERHVRAYILSLLCGVLFPDGTGRMSLIYLPLIADLSRVGTYSWGSAVLAFLYRSLCSVASSHNIKNIGGSLLLLQLWSWERSHVGRPLVRSPLCPETDIPQDLPPVGFRWVGARTQSENATRCLKQYRDELNLQRADQVKWEPYLHIESSSLPLLCTKDADLWLTQAPLINFPIVEMYLPERVMRQFGLRQSIPPPFRPTLQALHRISRRGRERENWEETHHEYIQEWEARRQRIFPESEQYDPSSYEEYLHWYSG
>Os8 (Os01g07350)
GLANICRAGLPSIDRALVSALVDRWRPETHTFHMPCGEITITLQDVAMILGLPIAGHAVTVNPTEPQNELVERYLGKAPPPDRPRPGLRVSWVRAEFNNCPEDADEETIKQHARAYILSLISGLLFPDASGDLYTFYPFPLIADLENIGSYSWGSATLAYLYRAMCDACRRQSDGSNLTGCLLLLQFWSWEHFPIGRPDLVKLKYPNVEELEDERDRPTVGLRWVVGVCARRAAPARCYEHFTNEFDLLTDDQVVWCPYREERMKELQLAPICTQDSHLWLTRAPLLYFFMVEIYMPERVMRQFGLHQVCPPPLRDTSAELHWCRRGRVHNDWAQKHKSFVDMWEAKEQDVVMEDRPYDHSSYMDYLRWYRR
>Os9 (Os07g32412)
GLGHLALTTGFTIDRSLLTAFCERWNNETNTAHFMGFEMAPSLRDVSYILGIPVTGHVVTAEPIGDEAVRRMCLHFLGESPGNGEQLCGLIRLTWLYRKFHQLPENPTINEIAYSTRAYLLYLVGSTLFPDTMRGFVSPRYLPLLADFRKIREYAWGSAALAHLYRGLSVAVTPNATTQFLGSATLLMAWIYEYLPLTQPQQKNQNTLLPRACRWNFGGATRGQRKKVMEWRKVFDELQFSDVNWNPYKDMNPAIIPEYCIAADNICYSRTWLISFNIKEVYVPDRFSRQFGREQGRLHGVPMWARRTWSKWKDWRVEY
>Os10 (Os07g32406)
GLGNLIHTAGLVIDRIALMAFFELWSKETNTAQLNGFEMAPSLRDAAYILGIPVTGRVVTTGAVLNKSVEDLCFQYLGQVPDCRDCRGSHVKLSWLQSKFSRIPERPTNDQTMYGTRAYLLFLIGSALLPERDRGYVSPKYLPLLSDFDKVQEYAWGAAALAHLYKALSIAVAHSARKRLFGSAALLMGWIYEYIPALRPDMYDPPEHIFPRVLKWTGSTISQPAKNVSDIRKAFGLLQVSDVNWEPYKGVDPASIPKHCAAPDNLCFSRTWLVSFNLKEIYAPDRFARQFGQEQHRPLNDVPAFQRQLWNPAVDWSLMYASEIERFQQLINA
>Os11 (Os06g20580)
GIGQALALTIANSAKDEPLMAAATYFWSNTINAFLFNQGPMTPTLIDITMITGLDVTSSANPMSMNTRNQFDFKTKSIGGWSGYVAAYMGQGSVTPREHVAFLLMWLEKFLFCGSSCGPTTNWQFVAEALESKKEFPLGKILLGYLYQMLNNASARIAVSSAVGAEAEFPLPEPIVGDDGEERTHRRCTSYGEYASIPTDAGAKLSAEPLKDWFCSFYEGFKKDARIWFPYEDSKDLELPSDFRFEDINHEKFQKSREVLIAAISPCILPVGIHQGRNIQVSYEFYHPMSSARQLGLGQLPIGLFFADKIQCRGQITSALMMDRLLNLLGPPLGSIENIELAGFRSKNFDRWWGL
>Os12 (Os07g41430)
GVALVVSRGMPVFNAPALTALVDRWRPETHSFHLPSGEMTITLQDVAMILALPLRGHAVTGKTDTPGWHAQVQQLFGIPLNIEQGQGGKKKQNGIPLSWLSQNFSHLDDDAEPWRVECYARAYILHLLGGVLFPDAGGDIASAIWIPLVANLGDLGRFSWGSAVLVWTYRQLCEACCRQAPSSNMSGCVLLIQMWMWLRLPVGRPKWRQSFTPWPYNEPDMEKTVAYLFESTATAHAHRDVAYKHYVNEMDCLQPQHIEWLPYHTNEASSLTLNSMCNRDSDYFMYQCPLICFWAVEYHLPHRVMRQFGKKQDWPVEDISTGVELHKYDRVRTKKVKDWGLEHNRYIDEWRTAGRNDRYIETIHQNHLFSEYLRWLHR
>Os13 (Os07g13350)
LRGIMASIYKCKIDPSLVAAFLTYWNMDGHTLLTSQGEMGYPLHTMYDVMGIPISGRLYEEFIPLSSTVRGHVQTLHNIYVEECPLQLNEGPGIVTIATWVNHFFGDHPVPFQSFLPDGFADPKEPLYEGPNFRVEIRNGRPTGIMCGLEMTYVHTYPLVVYRAAFIAAWLCTYCVPVEEGNFIRPEVFTMAVEIAQGSRQAIGVTSMAFLYRALDNVYHQVAARQASASDCSSFVPGHFIMGWFASFWRGVPTSATFSCPVMNPPFIIDFRDYESMDIKSAHSLFWDFNDAGTTLHSLDFLGQSSIRFPTSDQEVELFDDCSPKAH
>Os14 (Gypsia_I repbase)
LRGIMASIYKCKIDPSLVAAFLTYWNMDGHTLLTSQGEMGYPLHTMYDVMGIPISGRLYEEFIPLSSTVRGHVQTLHNIYVEECPLQLNEGPGIVTIATWVNHFFGDHPVPFQSFLPDGFADPKEPLYEGPNFRVEIRNGRPTGIMCGLEMTYVHTYPLVVYRAAFIAAWLCTYCVPVEEGNFIRPEVFTMAVEIAQGSRQAIGVTSMAFLYRALDNVYHQVAARGS
>Os15 (Atlantys-I_OS repbase)
GQALALTIANSAKDEPLMARHLFLVQHHQCLLVQPRADDSNFDRHHHDTGLDVTSSANPMSMNTKNQFDFKTKSIGGWSAEALESKKQFPLGKILLGYLYQMLNNASAKIAVGSVVGAGGPWWLLQTWLNLIVMKVVNRPSVTEAEFPRLEPIVEDDGEERTHRRCMSYGEYASTPTDAGAKLSAELLKDWFCSFYEGFQKDARVWFLYEDSADLELHQTSDLKTSIMKDIKNPGKSSQLQSAHASFLSAFIKEETSKSPTILSPNESARQLGLGQLPIGLFFADKIQCRGEISSTLMMDRLLNLQGPPLGSIDNIELAGFRSKNFDRWWG
>Os16 (MDR-1 repbase)
FNAPALTALVDRWRPETHSFHLPSGEMTITLQDVAMILALPLRGHAVTGRTETPGWRAQVEQLFGIPLNIEQGQGGKKKQNGIPLSWLSQNFSHLDDDAEPWRVECYARAYILHLLGGVLFPDAGGDIASAIWIPLVANLGDLGRFSWGSAVLAWTYRQLCEACCRQAPSSNMSGCVLLIQLWMWLRLPVGRPKWRQSFTPWPYNEPDMEKTVAYLFESTATAHAHRDVAYKHYVNEMDCLQPQHIEWLPYHTNEASSLTLNSMCNRDSDYFMYQCPLICFWAVEYHLPHRVMRQFGKKQDWPVEDISTGVELHKYDRVRTKKVKDWGLEHNRYIDEWR
>Pp1 (Prupe.3G047800)
SIPTIVLDNSLISALVERWRRETNTFHLPVGEMTVTLEDVALILGLPIDGNPVIGVPVKTPHSVCEDLLGKAPKDLNGGMLKLNWLRECFSRCPDDAPVEEIERHTRAYLLYLVGCTIFSTTTGNKVSVTFLPLFEKFDEAGKYAWGAAALAFLYRALGNASLKSQGTISGSLTLLQCWSYYHLNIGQPKFNEEPNHSYFPFALRWKGRSTGSRSKTNIVAYRKALDSLQPSDVKWFPYKDFDYTVIPEGIKNKMILRTSKTMLICFGKAERHLPDRCLRQFGMPQPIPEDVQIWERKIPAVDQGVDLSKDMESGGKGKMRSEIREWLERRLHILEGEEGVDESTYMEWYE
>Pp2 (Prupe.4G252400)
GFGYFRTIPTISLDNSLISALVERWRRETNTFHLPVGEMTITLEDVVLLLGLPVDGKPVMGVTRTPGKVCENLLGKVPEDLNGGMVKLTWLKECFSKCPEDAPVEETERHTRAYLLYLVGCTIFSTTTGNKVSVMYLPLFEKFDEAGKFAWGAAALAFLYRALGNASLKSQSTISGSLTLLQCWSYYRLNVGNPKFNDEPNDGCFPFALRWKGRASGPRSNSNIVSYRKALDSLQPSDVKWLPYKDLDSSSSVGDIKESLILRASKTVLICFDKAERHLPDRCLRQFGMLQPVPMDVPRWERKIRALDQGSDLSKETDLQLKGKNQAELREWLERRLRIVQVEEVVDEIKYMEWYE
>Pp3 (Prupe.4G209700)
GIYEAIISSTYEIRKVANLGDGFAEKWCSETNTFIFPWGEATITMEDVMVLGGFSALGASVLSPLQTKQMKEVGEKLIEGQKEIYSSGKKAVTKSLWLKKFMNSGNEFEHEAFLAFWLSRYVLVGSRNSIQNSVFSVAIHLARGTRIALAPAVLASIYKDLSLLKKAIVGLKELDFTLKLKSPFHLVQVWAWERFSELRPENPNTINSSEPRMARWDKVNGVRVENLRRVLDSARENFLWRPYALVTDNWHFPKYYPPEEKWVLIGPDLDDELLSFVRCLRASELVGLYTIEHYLPHRVAMQFGYDQDLPCSVTRANRNSDTAWDYNKEIKNVKLYLPSRLVEADVTTKYLKWWK
>Pp4 (Prupe.3G169000)
IPAISLDNPLISALVERWRRETNTFHLNVGEMTVTLKDVALLLGLAIDGEPVIGITHTTCNSVCERYLGRAPESSYTSGGMVKLSWLKEFFSYCPEDAPLELIECHTRAYLLYLVGSTIFSTTTGNKVPVMYLPLFENFDLCGKYAWGSAALAFLYRALGNASLRSQSTISGCLTLLQCWSYFHLNIGRPKLNTDSMHDRFPLVLSWKGKQSGPTTNRDVVFYRKALDSLKSCDVEWLPYRNMDSTVIPEDIKSNLILGRSKTMLICFDKAERHLPNRCLRQYGMFQSIPEDVQRWERKSRGVDGGVDLSGKMESEINEWLERRFHIVEGDDGADESDYMQWY
>Pp5 (Prupe.4G209800)
GIYEAILSSRYEIRRQGDLACGFAEKWCSETNSFIFPWGEATITLEDVMILGGFSVLGHTVLSPLETTESKEIEEKLNRERRTPYRDVSRDVLASEWLKKFKNSGTEFEHEAFLALWLSRFVFQGASCRIHKHAISMAIHLARGTRIALAPAVLASIYRDLGLLKREIVASNQLKRGRATSEAILRSPFQLVQVWAWERFSELRPKPNDINYTKPRMARWEGVDGLKEKWVLVGPDLDDELLSFVRCLRVSELVGLGTIEHYLPHRVAMQFGFDQELPCSVTRRRNSDVAWKHYNREINNVKLYLPPRLFEGDVSTKYLKWWk
>Pp6 (Prupe.6G164100)
DCSLIIAGLCFWSSSVNCMRLHCGMMTPALLDLAAIVGLRPHGVVYSAADLPEPLLKPDYDKPNKNFTNWIKTHFGYIGSSFGAPIGSTNGVSYMKHIAFLQIQVTKEVQPLAEALADGQAVALVVLPKPMSCNPLGPIWLFQLWPQVYFPEL
>Pp7 (XM_007207692)
YNAVFASLFSYDRHAPVIRAFCEYWCPATNTLHTSQGEMSISLWDLHEIGGLPITGRFYDEVIPNTESLNRKDHKGVPYIPHICRYLFLAYHKILQDSKGKSGVRMTAWIKYWYRGPFRYKKSSRKTVRNKSQKPKEDSDPSGIIAAALKRTEEEEGVFEDLGIADEDMDRSYLAAFLAFWLCKFVFPKDDITLTRPGVFKVASRMAHGVSFSLAVPVLASIYKGLNDISSADDPGNCTTVLPFHYVYGWLGEYFDTHFTSSSERSIPIMARFSGRLSAKFFEDSTARALFRTCGKVKMNRLAKVFSECKQLTDEDHISKEDFEYLICLRSGFVSLRQENYRVIQPYSPHRFSRQFCYVQHVPGELKDDVRNGTVLSVYSHWKSCLKIGSASTITLPTK…
>Pp8 (Gypsy-4_Pru-I repbase)
NLSRDENLLAAALCFWNSASNTFDFRVGPMAPTMLDMAQILGFRPHGRPVDAVGDYHRRRNQEKVATPFIIPPAVINQNCSFSNYLKKFSAEKDKDQQHMLFLLYWLNRFVLPNRSSAVLLEYRHLAEALHNHTDVGLGPTVLAHLFRNLHTATLENPLNLSAPGAFWMIQIWLPVYFPEIRFPDIVLPEDQVLALPLISAEVPKRSIEEYLMLFKHCTKRSAAQWQVVIRRTYPWFQTGFRLFEKEPEDEAARTDFRRKFLSITLPRDLPHGGGKPPNYHLGAEVYHPNFCARQLGCPQLIPLKSYRSCNRASSWRDADDLEVHKDARCAVNKINNSTDALYPSWELNSCSSADFDAWWK
>Pt1 (Potri.001G421500)
GIDQAILSSTYHIKKCFELIIGLSEKWCTDTNTFFFPWGEATITLEDVIVLGGYSVLGSPVSCSVENREWKVIEEKLMDARKEVVRSRARKACQLSWMKMFNNGGSEIEHEAFLALWLSRLVFQNSSHVIRKEVFPIAIRLARGIPIALAPAVLASIYRDLSQLKRAIVAGNIESRLELSSPFQLVQLWAWERFPILQPRPDVLNLGDPRSARWDKATIFKVENVRLALDSAAESFLWRPYAKNLQNWSFSKFYRENEELVMADSGFDRHVESFIRCLRVSKIFGLDYMENYFPHRVAMQFGMDQDLPGRVTLDKTREIAWMNYSKPTSDTKFHIPSRLFESDVTTRYLKWWK
>Pt2 (Potri.001G421600)
GIYQAVMSSLYQIGRNDDLLLGLAEKWCFETNTFIFPWGEATITLEDILVAGYAVLGSPVFSPPETEELKEAEQKLMEIRKQLRRSKAKKVNQHSWIKYLMENNSEVEHEAFLSLWLSRFVFPSLPFMGISIHLYPIAVCLARGIKIALGPALLASIYRDLRLLKKKILALSNLESLEDDNDDQKLELTIWSPFHIVQVWAWERFPKLQPKPNVTDFEVPRLARWHNVNSSTVRNVSLALDSEGSFQWRPYATAVESLSYKIYGDEDKWVLFDVDSDGDVDEELKSFTRYLRACELVGIGCVEQYSPHRVAMQFGMDQDLPGPVKRRNETQELSWKRFDKQIKNAMLYIPSRHCKPDVTLRYLEWWK
>Pt3 (Potri.001G421700)
GIYQAVMSSLYQIGRDDDFLIGLAEKWCFETNTFIFPWGEATITLEDILVAGYSVLGSPVFTPLETEELKEAEQKLMEIGELLRRSKSKKVDHSSWIKYLMENNSEVEHEAFLSLWLSRFVFPSLPNMSIPKHVFPIAVRLARGIKIALGPALLASIYRDLRLLKKKILALSNLVSFEDDNDDQKVELTIWSPFHIVQVWAWERFPKLQPKPNVTDLEVPRLARWHNVNSSTVRNVRLALDSEGSFQWRPYATAVESLCYKIYGDEEKWVLVDVDVDEELKSFTRCLRACELVGIGCVEQYSPHRVAMQFGMDQDLPGPVKRRNETQELSWKRFDKQIKNAMLYIPSRHCKPDVTLRYLEWWK
>Pt4 (Potri.001G421800)
GIYEAIMHSTFIVVRDYDFIIGLAEKWCPKTNTFVFPWGEATITLEDMIILGGYSVLGSPVSSCSDYESRELKEIEDKLAEAGRNISRGKVIKPCQSKWMEKFMDSGSEIEHEAFLSLWLARYVFRDSDIALKDHFFPIAIQMARGERIALAPAVLASIYRDLSLLKETIVFTTKLETFEDGVLALTIWSPFLLVQIWGWERFPMFQPKPLFLKNGDPRCALWDSVKGVKVENARLALDSAGETFRWRPYANPGVRGWHFPEFYREKGEWLDLGSNEDLLSFSLCLTVSKMDGLGCSELYLPHRVAMQFGMDQDVPALVARSNECCKCASKNYIRSFSNSKFYFPPRLFESDVTIRYLNWWR
>Pt5 (Potri.001G200600.)
FSLDNQLISALVERWRKETNTFHLPGGEMTITLDEVALNLGLAIDGEPVVAVELEDSSAIPICEKLLGKKPTSSDRRGGFLKLSWLKDSFSHCPDVAPLEQVEQCTRAYLLYLVGSTIFSTTSGNTVPVIFLPLFEDFDKAGKYAWGAAALAFLYRALGNATSKSQSTISGCLTLLQCWSYWHLNIGRPKLNQGQAHDTFPLALRWKQKLSGLRSKCDVVQYRKALDSLQPCDVEWQPYHDMDEIVPEDIKDTLILGRSRTTLICLDKAEKHLPDRCVRQFGFNQPIPQEVPQWKGIDGEADQSKSIASSCEDWSKHRDQIVEGDDRVDDSEYLLWYS
>Pt6 (Potri.002G222200)
GFGYLRKIPAISLDNPLISALVERWRRETNTFHFTVGEMTVTLQDVALLLGLAIDGKPVIGITHTTCASVCEGLLGKAPDSSYASGGMVKLSWLKEFFSHCSEDAPIEEVEHCTRAYLLYLVGSTIFSTTTGNKVPVMYLPLFAYFEEAGEYAWGAAALAFLYRALGNACVKSQSTICGCLTLLQCWSYFHLNVGRPKLNRDPIHDHFPFVLRWKGKQSGPTTNRDVVFYRKALDSLKTTDVEWLPYKIMDSTVIPKDIKNTLILGRSKTMLICFDKAERHLPDRCLRQYGMLQPIPEDVERWLRKSRGVDGGVDLSGKMESELNEWMDRQLHIVDGDDGVDESDYMQWY
>Pt7 (Potri.014G163800)
GFGYLRKIPAISLDNPLISALVERWRRETNTFHLSVGEMTVTLQDVALLLGLAIDGKPVIGITHTSCASVCQRLLGKSPDSNYASGGMVKLSWLKEFFSHCSEDAPTEMVERCTRAYLLYLVGSTIFSTTTGNKVPVMYLPLFANFEEAEEFAWGAAALAFLYRALGNACVKSQSTICGCLTLLQCWSYFHLNVGRPKLNRDPIHDHFPFVLRWKGKQSGPTTNRDVVFYRKALDSLKPTDVEWLPYKIMDSTVIPKDIKNTLILGRSKTMLICFDKAERHLPDRCLRQYGMLQPIPEDVERWLRKSRGVDGGVDLSGKMESELNEWMDRQLHIVDGDDGVDEGGYMQWY
>Pt8 (Potri.018G011000)
AAFLSCWLCKFVFPSKDVGFIRPSTFKVASMMAVGRQFSLAIPVLASIFKGLKEVQSALSVTARDIPFPIHFLSSWLAEKFGTHQTAISPAKLVGMTKYAGMGLAKHFNESQANALFRDPKRVIFPALLPLAKVVVLCDDGNLSVLKSDYFMCIRYGYLTLRYDDTFIIESYCPDRFSRQFGFCQHVPRDFEGITGVPTLEDVSQLWHSFTKLNTHSQCKLPLPPSDKLPFVTKHYMDWW
>Pt9 (Potri.013G014100)
YEAIMLSTRLISFDSPLMSALMCFWDKSCNAFLLPEGPMGITMEDVVAITSCSPVGIELSTLGTDPPDVKNTYLGIGVSSYGNFVTRAMALRDKEQEEMAFYLYWICKFVVCNRSVMVLKGFQCVAETIFHAKGPIALAPFLLGLAYNCLGNILRSDFSEHVSGPLWLVVLWAQAYFNPIAASSISTHLQSPRQQKFNSIYSYGDYIIFSQVHCEKTFGECFNYLTDNKRKRQGEEWNPFLKREFGADWFRTFTLHQKHTRDEKDAWKAVLIARDLPAYFSPPSFFLEPYSPNQFARQLGHLQSVPVPFYQTINQPWHSRNTVAANVLKHAEKDYFIRKSAMSQVNQIHWFPSSDHAFDFWW
>Pv1 (Pavir.Ia01386)
GILDAILAATYRVRRDEGALLQLAAFWSAATSTFVFPWGEATVTLQDVAALAGLPLVGGPVRAPVPGDLEKEVGALEAVRVVLNQSKNRKPSYGVWVKYFLERAPPDTGASAAGGRGDLVEHGAFLSLWLSRFVLPSPPLDVVHPDTSPVAVRLAHGQSVALAPASLASIYSDLSAIKRRLGLRNNREPPPFGVSAPMRILQLWVWERFPELRSKMEKSPAPDVNGVPRVARWHDARSVLDTRYVFGVLMSPKEFEWRPYGSSSVALQPETCGCWVRGQDITRSKALLSFARCLRACELVGMKCIEKYRPHRVARQLGFDQDVPGVVVRANSRWEEAWDTYNIEAKNLAFIVPDHKPGMTVKYAQWWE
>Pv2 (Pavir.Ia01384)
GILGGVLASTCRVRRRKHERALLQLAAFWSGATGTFVFPWGEATVTLEDVAALAGLPLLGGPLRAPVAGRLEKDVGAIEVVLAVLNRSKKKKASYGGWVKHFLERAPEKEKAASADAGVGGAGEARDLVEHGAFLAMWLSVFVFPGPPFNVVRREVFPIAARLARGQRVALAPAALASTYHDLSALQHHISLGKEKELFVVSAPMHIVQLWVWERFPPLRPEPVSSPAPGNHDTPRAARWHDVAKRFSSKHAHAVFMSPKEFEWRPYGSCSFFALQPETGGSWVRSQDIATSEALLSFARCLHACELVGMNCIELYNPHRVARQLGFDQDIPRMVPCANSDPEKAWDTYNIEVKNSAFIVPNHEPGVTVQYERWWK
>Pv3 (Pavir.J06251)
GILGGVLASTCRVRRRKHERALLQLTAFWSAATGTFVFPWGEATVTLEDVAALAGLPLLGGPLRAPVSGQLEKDVGAIQAVLAVLNRSKKKKASYGGWVKHFLERAPEKEAAASADAGVGGGAGEARELVEHGAFLAMWLSFFVLPGPPFNVVRREVLPIAARLALGQSVALAPAALASIYHDLSALKRHISLGKEKELFVASAPVHIVQLWVWERFPQLRPEPVSSPAPGNHDMPRAARWHDVVKRFSTKHAHAVFMSPKEFEWRPYGSCSFFALQPETSGSWVRSQDIATSEALLSFARCLHACELVGMNCIELYSPHRVARQLGFDQDIPRTVPCASSDPEKAWDTYNIEAESSEFIVPNHEPGVTVQYERWWK
>Pv4 (Pavir.Ib03801)
GILEGILATTYRTNTFVFPWGEATVTLEDAAVLGGLPLAGESVRQPLSDQLQMDDERALGAVRDLLMNQSEGTGWIKYFRIRQQRRRPEETAAAGGRGEEQLLEHGAFLSMWLSRFVLPSQPFDVAVPGEEVIPVAVRLARGQSVALAPAALASVYSDLSALRRHFVWAKRAEAPSVSAPMHILQLWVWERFPELRPSAPAARVPDYSAGGGDAPVPRAARWHDVAGRALDPGYLHGVLAAPKAFEWRPYGSRAVPSFARCLHPSKLSFARCLRACELVGMKSIEKYRPHRVARQLGFDQDVPGAVVRVNSRWEKAWDTYNIEAKNLAFIVPDHEPGVTVKYAEWWE
>Pv5 (Pavir.J19937)
GILDGVVTSTWRFNRDENVLLEIAKFWSPRTNTFIFPWGEATVTLEDLAVLGGLPVLGSCVREKPTPVVQEDVNELKIVRCNLNASKYKKPTFSGWVKYFLEDMPTDRKGERIEHAAFLSMWLSMFVLKEAPFDVVQPNVFDIAVQMVHGKGVALAPAALASLYRDLSSLKRHIICNNQEKFVVGTPLNVLQLWIWERFPALRPKRAVSFLEGRNLPTRAARWGNVQTRLDSSDVRGELESPTRFEWMPYGSTNVGLLGSWVSGDDIVRSKELQSFARYIRASDLIGMYCTEKYHPHRVARQLGFDQDMPGPFPRIRSSWKESWRRYDLNPQRITFFVPDSQPGITKDYMKWWK
>Pv6 (Pavir.J19536)
GILEGILATMYRVQRGGEGALLQLVPFWSSETNTFVFPWGEATVTLEDVAVLGGLPLVGESVRQPLSDQLQMDDERALGAVRDLLMNRSKGTGWIKYFRIRQQRRRPEDQLLEHGAFLSMWLSRFVLPSPPFDVAVPGEEVIPIAVRLARGQSVALAPAALASIYSDLSALRCHFVWAERTEAPSVSAPMHILQLWVWERFPELRPSAPACIPDSAGGDVPVPRAARWHGVAGRALDPGYLRAVFAAPKVFEWRPYGSRAVLSFARCLHPCELVGMDSVEQHRPHRVARQLGFDQDVPGIVTRLNSDSWEKAWETYDIGAAGDYASAVPSDKPGVTDEYAQWWK
>Pv7 (Pavir.J1416)
DLAVLGGLAVLGSCVREKPTPVVREDVNELKIVRCNLNASKYKKPTFSGWVKYFLEDMPTDSKGERIEHAAFLSMWLSMFVLKEAPFDVVQPNVFDIAVQMRHIICNNQEKFVVGTPLNVLQLWIWERFPALRPKRTVSFLEGRNLPTRAARWGNVQTRLDSSDVRGELESPSRFEWMPYGSTNVGLHGSWVSGDDIVRSKELQSFARYIRASYLIGMYCTEKYHPHRVARQLGFDQDMPATFPRIRSSWKESWRRYDLNPQRITFFVPDSQPGITKDYMKWWK
>Pv8 (Pavir.J17437)
GILDGIVTSTWRFNRDENVLFEIAKFWSPRTNTFIFPWGEATVTLEDLAVLGGLPVLGSCVREKPTPVVREDVNELKIVRCNLNACKYKKPTFSGWVKYFLEDMPTASKGQRIEHAAFLSMWLSMFVLKEAPFDVMVHGKGMALAPAALASLYRDLSSLKRHIICNNQEKFVVGTPLNVLQLWIWERFPALRPKRAVSFLEGRNLPTRAARWGNVQTRLDSSDVRGELESPASFEWMPYGSTNVGLHELQSFARYIRASDLIGMYCTEKYHPHRVARQLGFDQDMPAPFP
>Pv9 (Pavir.J21627)
GIHDAVLTSTYRIKPDTSLVLHLASFWSPATSTFAFPWGEATLTLHDAALIAGLPATGSPVPAPLQPEWRPDEAALNGVRLGFNRSACKKAHLSAWIKHFLTDHNDTVLEHAAFLALWLTRFVLAGQPESTMRQAVFPIAVRLARGERVALAPAVLASLYRDLRDIKAFLVAAGAAATTGNADMLSSLSLYSPLYILHLWIWERFPALRPGRENPQGDGEPMAARWHDLYRKVSPTLIREVLSSRDNFLWQLPYAASLKKYSGWVCSSDLTGNDQLRLLAHCLRPCELVGMDCIEQYLPHRVARQFGLDQDVPMDVRRANQDWVVAWQTYELEGKNVSLFMPQSEPGVTARYAHWWR
>Pv10 (Pavir.J02934)
GIHDAVLTSTYRFKPDTSLVLHLASFWSPATSTFAFPWGEATLTLHDTALIAGLPATGSPVPAPLQPQWRPDEAALNGVRLGFNRSACKKAHLSAWIKHFLTDHDDTVLEHAAFLALWLTRFVLSGQPESTMRQAVFPIAVRLARGERVALAPAVLASLYRDLRDIKAFLVAAGAAATTGNADTLSSLSLYSPLYILHLWIWERFPALRPGRENPQGDGEPMAARWHDLNRKVSPTLIRDVLSSRDNFLWQLPYATSLKKYSGWVCSSDLIGNDHLRLLAHCLRPCELVGMDCIEQYLPHRVARQFGLDQDVPMDVRRANQDWVVAWQTYELEGKNVSLFIPQSEPGVTARYAQWWR
>Pv11 (Pavir.J07361)
ALLSFWDSGTRTFRLPAGPATFTLEDALVLAGLPPTGAPLYRPLTPEEEGLRLRLVVEREKIKELHPCARAARRVSLEVWLEWFHGSGIRPGEDDELRRLGFLAYWLAFFVTPPMRPRGGELPELAIALAARLSLGERISLGPTMVSNLYGDVDKVVTLAAADGVSGRVDVWAPLWLLQVWMWERYKRLSPLQLKAPQFPVSNVRVLHWSKRKRTTTPDEALQVLQDEACFEWRPYRFNSLNCKEPKWFDVDTVLVSCRGKAKPEWLLDYIAVISQAVLTGFHGDGMGDSVLYNPHLVARQFGYDQATP
>Pv12 (Pavir.J26821)
DKALITALVERWRPETHSFHLACGEITVTLQDVAMLFALPIDGRPVCSTTDHDYAQVVLDCFGQDARGPAMPGKSFLHYKWLKKNFYELPEEADDMTVERHVRAYILSLLCGVLFPDGTGRMSLIYLPLIADLSRVSTYSWGSAVLAFLYRSLCSVASSHNIKNIGGSLLLLQLWSWERFHVGRPLVRSPCAESGIEQDLPPIGFRWVGARTQSDNATRSLKQYRDELNLQRVDQVKWEPYLFVESSALPPLCTRDADLWLTQAPLINFPIVEMYLPERVMRQFGLRQCIPPPFRPTLQTLHRISRRGRERENWEETHHEYIQEWEARRQRIFRDTEQYDPSSYEEYLSWYS
>Pv13 (Pavir.Eb00469)
ICKAGLPSIDRALVSALVDRWRPETHTFHMPCGEVTITLQDVAMILGLPISGRAVTVNATESQNELVERYLGKSPPPLDRPRPGLRVSWVRAEFNNCPEDADEETVKQHARAYILSLISGVLFPDASGDLYTFYPFPLIADLDNIGSYSWGSATLAYLYRSMCAACRRQSDQSNLTGCLLLLQLWSWERFPIGRPDMVKLKYPNVEELEDERDRPTVGLRWVVGMCTRRAAPARCYEHFTNEFDLLTDDQVVWCPYREERVKELQLAPICTQDSHLWLTQAPLIYFYMVEVYTPERVMRQFGLYQSCPPPLRDTSVELHWCRRGRVHNDWAQKHKSFVDTWETKERHVIMEDRPYNHDNYMDYLRWYK
>Pv14 (Pavir.J19771)
ICKAGLPSIDRALVSALVDRWRPETHTFHMPCGEVTITLQDVAMILGLPIAGHAVTVNPTESKNELVERYLGKSPPPLDRPRPGLRVSWVRAEFNNCPEDADVETVKQHARAYILSLISGVLFPDASGDLYTFYPFPLIADLDNIGSYSWGSATLAYLYRSMCAACRRQSDQSNLTGCLLLLQLWSWERFPIGRPDMVKLKYPNVEELEDERDKPTVGLRWVVGMCTRRAAPARCYEHFTNEFDLLTDDQVVWCPYRKELVKELQLAPICTQDSHLWLTQAPLIYFYMVEVYTPERVMRQFGLHQSCPPPLRDTSVELHWCRRGRVHNDWAQKHKSFVDIWEAKEKHVIMEDRPYNHDNYMDYLRWYK
>Pv15 (Pavir.J16041)
DAPLLTAFVDRWRPETHSFHLPCGEVSISMQDVVMILGLPLEGNAVIGMIQTDGWRDMVEAHIGIRPEEPPEGVKDMKTSGVSSAWLKQNFNHCPQGAPQEAVERYARVWLWHLLGGFLFPDGSGNTISWMVLPIHGQQWENIAQYSWGSAALGWLYRQLCDACRRAGNDSNLGGCAYLLQIWIWERFPVSRPYRGELEAWPHHDPESRPTVAYCWKNIGAVRGDPLRRYMRYMDDLDCLTQNQIFWTPYSRDKLEELGLSHVCRRDAELWRTCVPLIFYFVVELHLPHRVKRQFSRLQDFPPEAISTSQALHQIDRKKRYTENDWRVKHAVPLAQWDQRQRMDPELGPAHRHNHYKEYLRWFH
>Pv16 (Pavir.Ba03162)
DALSLSLSPLDKDENLLKTIGYFWSDALNYFLFGHGPMTPTLLDVTMITSLDIRSPNPAAHKMAEVPFKLSSKANCTNWGTYMNQHMKTKGPVTEKEHTTFLNLWLEHFIFCGPSLAPTKNYLPLAYHLAHGNRTGLGKLFLGETYRCLHLMTTNLLNQKKLKTGGPWWFIQLWAQLYFQHQIPNFQSLSKNSFPDKNGKPIRCTSYGQALFSLPGSKLNPTDASNWFRVFYKGLDNPLYFPFTESESFENPTAIRLDSFATLMIRPGFLPVGMSTSNRIIKPGYETYQPVIAARQFGLGQVPPHFHIHHLVESRADLPDDLTSSRCYSMFDNLHIPIPIDLSFTPSSIDFCTWWG
>Pv17 (Pavir.J34996)
GVLASLYQVENRWPLLEAFISYWNSDGHTIVTSQGEMGYPLLALQDAMGIPISGRLAKNPKSPMSIYFSDKVMQFRSECTRAQLLATFISVWLCSYYVPIGEGAYIRPEVFTAAASIAQGTRWSIGVASMAHVYSSLDNICHYITEHDVSASECELPLPAHFLMGWYSCYWRTLFPSEATSSSPIMENPPFIIDVCKSSKIMINLEGAHRIFLGIVKDSTSLEELDFIGPLQDRFPEREPRLITDQRGEQQRLSLSDVDMLVSSSVGGLSYRRCQFYQNVVYAPHRFARMHNCDQGVPNF
>Pvu1 (Phvul.006G039600)
GIDQAIKASTFLIRRNDELIQELAQRWRSKTNTFVFPWGEATITLEDVKVCWGYSVMGVPFSSPLVSDDEKEVEQELITIFRMFFKSKAKRADHSPWMKYFMTNNESQVVHEAFLSLWLSRFVFPGRSNQSILKSVFPIAIHLARGTKLALAPAVLANIYRDLSLLNNKIRIVTVVMLEVILWAPFQLVQVWALERFPALQPCPHVVEQGQLLMAKWHTVNVVKHYNLKLILDSSNGFIWCPFVNSPPLQLHNKNDKWVCKNPNFDDELESFARCMRVSELVGTKCIEQYWPNRVSMQFGMDQDIPGMLVPYNENPWISYSEPILDTNLYIALSARHQPNVTSRYYHWWK
>Pvu2 (Phvul.006G040200)
GIFEAIMSTKCSLVKDQNLCIAVAEKWCPETNTILFPWGEATITLEDVMVLGGYPVVGDPIFTTLQSQEMREVEEKLILARKEPWKKNKGKASLSVWIDRFCNSGSEIEHEAFLATWLSMAGLSPNGCVSKLAFPIAINLARGNPMALGPPVLASIYQDLSLLKKTIVGLAKKLLLGDNLELEVTLRSPFYLVQIWVWERFKNLQPQPSLINPENSWLYRWHKVKPLKIDNARLALDSAMNHFRWRPYVQYAGRFKVFYPENETLVPLGKDLDKELVSFVTCLRVSVLVGIESTVEKYMPHRVAMQFGMDQDVPGCVPRFHGSKEFAWKNYCRPISATKLYFPARLFEGDVTTRYAKWFS
>Pvu3 (Phvul.006G035400)
GFGYLRSIPAISLDNPLISALVERWRRETNTFHLNVGEMTVTLKDVALLLGLAIDGEPVIGITYTACSSVCEKYLGRSPESGYTSGGMVKLSWLKEFFSRCPEDAPIEVIEQHTRAYLLYLVGSTIFSTTTGNKVPVMYLPLFENFARCGQYAWGSAALAFLYRALGNASLKTQSTISGCLTLLQCWSYFHLNIGRPKLNLELMHDRFPFVLRWKGKQSGPTANRDVVFYRKALDSLKPCDVEWLPYRNMDSMVIPEHIKSTLILGRSKTMLICFDKAERHLPNRCLRQYGMLQSIPDDVERWERKSRGVDGGVDLSGKMESELNEWMDRQVHIVDGDEGVDESEYMEWY
>Pvu4 (Phvul.002G099800)
LLSIPSIDINHHLITALVERWRLETHTFHFPLGESTITLQDVALQLGLFIDGQPVTGFTSGDMVEASQYLLGSIPPPNVIKGNTIKLSWLNNNFQQLPADATDDVIAQHARAHILSLIGSLLMPDTSAGRVHLMYMLLLADLTHVATYSWGSAVLAYLYRALDHGIDYHQNNIGGCMLLLQCWAWERIKTLSPIIESLTPEDIVAGHGFPLAKRWSRTSSQRYDPPTRTISLIRKTIDNLQSKKVRKNINLYSESNFLWTPYSRPDVVVLITAEVSPVSRAVVPLICFATVEFHQADRVMRQFGFRQGIPSEPQNLDELHKEDMRGKTYRYWPEYHQRWIVMWTDRHNHLIQDIQFNGNGHLHDSTTYMQWY
>Pvu5 (Phvul.008G276900)
LLTFSNIDINHHLVMALVERWRTETHTFHLPHGETTVTLEDVSVLLGLPIDGEPVTGFTNGDWVSMCRHLLGIIPPGNVVIGNTIRLSWLNNNFHQLPDDASENVVAHYARAHILTLIGSLLMPDTSGSRVHLMYLLLLDDLNNVSSYSWGSAVLACLYRALDHGINFNQDNIGGCMLLLQCWAWERIKCISPSLPPLSAEDIASGLGYPLAKRWSRALSQRQHQPTSSVSLIRSMLDQLQSKQFIWCPYTEDDIAALIIGEVSCVCRAVVPLICFATVEFHQADRVMRQFGFRQTIPTDPLNLDQLHKEDMRGRTERYWPQYHERWIVLWNDRHNRLIQGVQFNGNGHLRDTTTYMQWY
>Pvu6 (Phvul.005G100200)
IDFNHVLITALVERWRTETHTFHFPLGETTVTLEDVELILGLSIDGQAVTGITSGDLVSFCEQLLGFIPPSTTVKGNAIKLSWLNNTFQELPHNATDDVIAQHTQAHILTLIRSVLMPGSSGSKVHVMYLLLLADLNNVRNYNWGSAVLASLYRALDHRIDFNQDNIGGCALLLQCWAWERLTCISPQLQPLTDEEVQQGVGFPLEKRWTQRMHRTHIGGTTIPQIRAMFDGTKAKEVFLWTPYRVDYVRRLITIEVFPTARAVVPLICFATIEFHQVDRVMRQFGFRQSIPSEPFNLDQLHKEDMRGRTDRYWPQYHVAWIAMWNDRHNHLIYGNQFNGNGHLHDKSTYMQWY
>Pvu7 (Phvul.009G210500)
IDFNHVLLTTLVERWRSETHTFHFPLGETTVTLEDVELILGLPVDGQAVTRITNGDLVSLCEQFLRFTPPATAVKGNVISLSWLNNNFQELPHHATDDVIAQHAQAHILTLIGSLLMPDSSGSKVHLMYLLLLADLNNARNYSWGSAVLASLYRALDHEIDFNQDNIGGCTLLLQCWAWERLTCISPQLQPLTDEEVQQGVGFPLGKRTHTGGTIVPQIRAMFDGIKAKEVFLWTPYRVDYVRRLITIEVSPIARAVVPLICFATVEFHQVDRVMRQFGFRQSIPHDPFNLDQLHKEDMRGRTDRYWPQYHGNQFNGNGHLHDKSTYMQWY
>Pvu8 (Phvul.001G115900)
IDFNHVLITALVERWRTETHTFHFPLGETIVTLEDVELILGLPIDGQVVTGITTSDLVSFCDQLFGFIPPSTVVKGNAIKLSWLNNTFQELPHNATDDVIAQHARAHILTLIGSLLKPDSSGSKVHLMYLLLLADLNNVRNYSWGSAVLASLYRALDHGIDFNQDNIGGCTLLLQCWAWERLTCISPQLQPLTDEEVQQGVGFPLVKVEYVRRLITIEVSPTARAVVPLICFATVEFHQVDRVIRQFGFRQSIPSDPFNLDQLHKEDMRGRTDRYWPQYHVAWIAMWNDLRNHLIHGNQFNGNDLLHDNSTYMQWY
>Pvu9 (Phvul.008G209500)
IDFNHVLITALVERWRTNTHTFHFPLGETTVILEDVELILGLPIDGQVVTGITSGDLISFYNQLLGFIPPSTAVKGNAIKLSWLNNTFQELPHNATDDVIAQHARAHILTLIGSLLMPDSSGNLNNVRNYSWGSAVLASLYRALDHGIEFNQDNIGGCMLLLQCWAWERITCISPQLQPLTDEEFLWTPRLITIEVSPTARVVVPLICFATVEFHQVDRVMRQFGFRQSIPSDPFNLDQLHKEDMRGRIDRYWPQYHVAWIAMWNDRHNLHDNSNGNLHEFNGNQFNGNGNLHDNSTYMQWY
>Pvu10 (Phvul.001G157000)
IDFNHILLTALVERWRSETHTFHFPLGETTVTLEDVELILGLPVDGQAVTGITNGDLVSLCEQFLGFIPPATAELPHHANDDVIAQHARAHILTLIGSLLMPDSSGSKVHLMYLLLLADLNNVRNYSWGSAVLAYLYRALDHGIDFNQDNIGGCTLLLQCWAWERLTCISPQLQPLTDKEVQQGFLWTPYRVDYVRRLITIEVSPIARAVVPLIYFATVELHQVDRVMCQFGFQQSIPHDPFNLDQLHKEDMRGRTDRYWPQYH
>Rc1 (XP_002533865)
GFGYLRKIPAISLDNPLISALVERWRRETNTFHFGVGEMTVTLQDVALLLGLAIDGRPVIGITHTTCSLVCERLLGKAPDSSYASGGMVKLSWLKEYFSHCPENAPIEEVERCTRAYLLYLVGSTIFSTTTGNKVPVMYLPLFENFEEAGNFAWGAAALAFLYRALGNACVKSQSTICGCLTLLQCWSYFHLNIGRPKLNRDPIHDHFPFVLRWKGKQSGPTTNRDVVFYRKALDSLKPSDVEWLPYKYMDSTVIPEDIKDTLILGRSKTMLICFDKAERHLPDRCLRQYGMLQPIPEDVVRWIRKSRGVDGGVDLSGKMESELNEWSDRRLYIVDGDDGVDEIEYMQWYS
>Rc2 (XP_015575439)
GFGYLRRIPSISLDNPLISALIERWRKETNTFHLRVGEMTITLEDVALLLGLAIDGEPVLGVTYTSCKPICEKFLGKVPDAGYMSGGMVKLSWLKEYFSQCPEDAPLEEIERHTRAYLLYLVGSTIFSTTTGNKVPIMYLPLFEDFEKAGNYAWGAAALAFLYRALGRATLKSQSTISGCLTLLQCWSYFHLNIAQPKFYQDPVRDCFPFVHWWKGKQSAATVKRDIVFYRKALDSLNPSDVEWLPYNNIDSTLIPENVRSSLILGRSKTMLICFDKAERHLPDRCLRQHGMHQGIPKDVQHWERKSRGVDSGIHLSGKMESELNEWSARYHHIVQDDDGVDEIEYMNWY
>Rc3 (XP_015581718)
MSALVERYFSETHTLHLGTFEIGPTPLAWTMITGITFGGDPLNPPDITPEECIKLLGLVGTESEGFFSQGKLKLDVLCPLTLDFRKKPANSDLEWMFRRLILYLVGSCFFSGPDMMIPIRLVSAMSNIQKISQYDWGAATFSAFLRGMRHKTSECRGTFSGFYPFLLLWAYEHIPYQRPLTNFDPDIFPRARQWDLTKMDVPNSNDFTWYRLELEYLEEDEVNFDPYGKLWEEEGLEYERELSQKRIAFLGLESWELYMGERNLRQFG
>Rc4 (EEF30676)
LQDVAILTGLPINGYALIGLTRYDWPTLCERVLGLRPTAESIRGSQLRLSWIRTKFGNIPHEADKETVHCHARAYIILGLTSYDKSTVRVSLVYLPYLENIGTIHQYS
>Rc5 (EEF33824)
FILCSTSGKLSLEFLPLAKGIVSSKTCNALVMLLASTYQSLDRMVTEHPLYKVGNHMWIVQLWLLAYFSSLR
>Sb1 (XP_002464337)
GILDGILASTYRVRRRPHERALLQLASFWSGATGTFVFPWGEATLTLEDVAALAGLPLLGGAVRAPVSDSLEKDVAAIEAVRAVLHRSKKKKCSYGAWAKRFVERAPEAEAEAPPSAAGGGGGGGDGEARELVEHGAFLSMWLSLFVLPSPPFDVVHRVVLPLAARLARGESVALAPAALATIYHDLSALKRRITSGKKNEPFVVSAPMHILQLWVWEHFTQLSPEPAASPAPGDQGMPRAARWHEVRKRLSSKDVRAVLMSPKEFKWRPYGNRSLFGLQPVMGGFPVRVQDIATSEALLSLARCLHACELVGMNCIQQYSPHRVARQLGFDQDIPGTVPCASLGWEKAWETYNIEAKSSAFIFPNHKPGVTVQYAKWWKP
>Sb2 (XP_002464338)
GILDGILATTYRVRRESECALLHPSTNTFVFPWGEATVTLEDMAALAGLPIHGFPVREPRYSDKLVEIEMADECALAVVRAVLLMDQREGGAGAGASWAEHFLHQHRHHQAKEAGGGRDEREQRLEHAAFLSLWLARFVLRAPSSDNSAGSDDIVPGEEVLPVAVRLAHGHSAALAPAALASIYSDLSALHRHFIHSKRTEAPSVSAPMHILQLWVWERFPELRPATATSVVQADSTDADGAARWHDVHRALDPGYARAVFMAPKQFQWRPYDGSSFWERRRRRGRGGSARAPLSFARCLQACELVGVDDVVEQYNPHRVARQLGFDQDVPGTVTRLNTNLWERAWETYTAEAEDYAFAIPSDEPGVTDEYAQWWKP
>Sb3 (XP_002462024)
IFRGVLASIYHCEVDPSLVAAFLTHWNIDGHTLLTSQGEMGFPLHTISDAMGIPIVGRLYEEFIPLEPAMCGHVESLYAIYSNLCPVDMKPGSGLVTISTWVDHFLDDRANSFKVSPPSGFADPADPLLQKVHFRVEVRDGLPTAVLGKQRLPFAVTYSPVLYRAAFIAAWLCTYCIPVMAGHYIRPEVFNMAVKIAEGIRVAIGVASLAFLYRKLDSVHRSIANDTKIANECPLFIPGHFIMGWFASFLKKAPIFASLSCPAQHPPFIIDWRGVKSYTMAEAHRIFHDFDDSGQGLCFLDFLGRSSLRFPEGDKLYYIQDGRTNYHGRKFMISICAMELLASCSLGGVTHRRGEHFDNQVYCPHRFARMFNCDQLIP
>Sb4 (XP_002457938)
RNESLLIAASYFWSDTLNAFMFGHGPASLTLADVLMLTGLDISTADTTHLFNTKPSAKVETCAIGGWSGYIQKYQRTGPVNAKEQTTFLNMWLDKFVLCGQSVGPTSVYLSAAERLANGGRFPLGRNLLGSAYHLLHQVAQKLLLGQPIGGNADQVSRFFQTLYEGLTREQRAWMPYEDPDTRFLLTFHPFNDALNKDHDVMTAIITPRAIPVNFFGSGKASNLTYEFYNPLALARQLAFGQLPIALCYADVIKPREIITNNLEWIRVAQLPPNADTDVHLSAWIPALFITQPYKQWW
>Sb5 (EES08644)
GILDGLVASTCRFIRHEPLLIEISKSWNPETNTFVFPWGEATVTLQDIAVLGGLPLLGCSVRDKALLSEVQQDVKELKICRSILNDSKYRKPAFSGWAKHFLDCVPVDSTGERVEHAAFLAMWLSMFVLRTTPFDVVNMDVFHISAMMVHGLGVALAPAALASLYTGLSALQQHISSRSEDTFVVSTPMNVLQIWVWEHFPMLRPDAMSGLEGHRLPRAARWDSVQKRLDSSTVRGELEAPRSFAWMPYRSIDVALVPQHGWVSGDEIKQSKELQSFARCIHACELIGMYCTAMYHPYRVARQLGFDQDVPGTVVHIRSSCKDSWKRYDLNPQSITFFIPEDPKAGRTRKYMKWWKS
>Sb6 (XP_002441738)
GIHDAVLASTLRFKRDASAVLHLASFWCPATATFAFPWGEATVTLQDVAALAGCPAVGAPAPAPLPPQWRPDEAALNGVRLGFNRSACKKAHHSAWVKHFLTADDNADPVFEHAAFLALWLTRFVLPGHPESTMRQAVFPIAVRLARGERVALAPAVLASIYRDLREIKAFLGAAGAAATAGDADMLSSLSVYSPLHILQLWMWERFPALRPTKVNPLMAGDPLAARWHDLSRKLNPAQIRNALNAGYNFVWQPYVSSMEHTGWVHSSDLAGNDELTSLAHFLHPCELVGMDCIEQYLPHRVARQFGLDQDVPGDVRRASQDWVFAWQTYQLEGKNVAFFIPHSEPGITARYAQWWRE
>Sb7 (XP_002465706)
DRAALSALLSLWDPGTHAFRLPAGPATFTLEDALVLAGLPPAGAPLDRTLTPEEDDLRVRLVVEREKIKELHPVARAARRVSAEVWLEWFDGGGIRPGEDDELRRLGFLAYWLAFFVTPRLRSRGAELPERAFALAARLSLGERIALGQAMVSNLYAEMDKIVTSAVANGVCSRLDVYVPLWMLQVWMWEHYKRLCPPELKAPQFPVSNVRVLHWSRRKKTSTSEEALKVLLDEVSFEWRPYRYNSLKWMDPKWFSMHTILVTCHGKDKPEWLLDYIAVISQTMLTGFHSDDMDSSVLYNPQLVARQFGYDQAAPVSIVREIDFEGTELWIPSISRYGMPGEDYVAW
>Sb8 (XP_002462910)
GLGHLALTTGFTIDRALLTSFCERWNNETNTAHFMGFEMAPSLRDVSYILGIPVTGHVVTAEPIGDEAVKRMCLHYLGESPGNGEQLCGLIRLTWLYRNFHRLPENPTINDIAYSTRAYLLYLVGSTLFPDTMRGFVSPRYLPLLADFRKIREYAWGAAALAHLYRGLSVAVTPNATTQFLGSATLLMAWIYEYLPITQPQQKNQSTLLPRACRWNFGGATRGQRKKVMEWRKVFEQLQFSEVNWNPYKDMNPAIVPEYCIAADNICFSRTWLISFNIKEVYVPDRFARQFGREQGRLHAVPMWARRTWSKWKDWRAEY
>Sb9 (XP_002438028)
GLLGLAQICQKMPQLDKALITALVERWRPETHSFHLASGEITVTLQDVAMLFALPIDGRPVCSTTDHDYAQVVLDCLGQDARGPAMPGKSFLHYKWLKKIFYELPEEADDVTVERHVRAYILSLLCGVLFPDGTGRMSLIYLPLIADLSRVSTYSWGSAVLAFLYRSLCSVASSHNIKNIGGSLLLLQLWSWERFHVGRPLVRSPLCTEIGIEQDLPPIGFRWVGARTQSENATRCLKQYRDELNLQRVDQVKWEPYLQIEPSTLPPLCTRDADLWLTQAPLINFPIVEMYLPERVMRQFGLRQCIPPPFRPTLQSLHRISRRGKERENWEETHHEYIQEWEARRQRIFRDTEQYDPSSYEDYLRWY
>Sb10 (XP_002460037)
GFLEIVRVYNSGLPTLDPVVLTAFVDRWRPETHTFHTPCGEMTITLQDVKMILCLSLSGHPVTGVVDESTWLDLVQEFCGRRPSDAEVKGTNRKTSGVSTSWITQNFGAGPPPDAPDHEVEMYAKVWLWHFLGSFLFPDSSGDSISWIFLRILMRPLENIAGYSWGTAVLAWTYRQLCQACHRQSSNGNLGGCSYLLQVWIWERFPVGRPTKPPVQVWVHEDVGPTALFLWTDAKVVRGEADRRYRQYTDELDVLTHNYVTWSPWSRWELEGYLSPRCEEEDSDWLYDGPLIFFHVVEMHYPCRVYRQFGRLQGIPPLYSTNDELHRIDRRFRSTQKDWAVRHDAHFQTWYHRQVSLVNSLPPHDPARWMEYLQWLHR
>Sb11 (KXG38157)
GILDGILATTYRVRRESECALLHPSTNTFVFPWGEATVTLEDMAALAGLPIHGFPVREPRYSDKLVEIEMADECALAVVRAVLLMDQREGGAGAGASWAEHFLHQHRHHQAKEAGGGRDEREQRLEHAAFLSLWLARFVLRAPSSDNSAGSDDIVPGEEVLPVAVRLAHGHSAALAPAALASIYSDLSALHRHFIHSKRTEAPSVSAPMHILQLWVWERFPELRPATATSVVQADSTDADGEDDLLPRAARWHDVHRALDPGYARAVFMAPKQFQWRPYDGSSFWERRRRRGRGGSARAPLSFARCLQACELVGVDDVVEQYNPHRVARQLGFDQDVPGTVTRLNTNLWERAWETYTAEAEDYAFAIPSDEPGVTDEYAQWWK
>Sb12 (Gypsy-18A_SB-I repbase)
FRGVLASIYHCEVDPSLVAAFLTHWNIDGHTLLTSQGEMGFPLHTISDAMGIPIVGRLYEEFIPLEPAMCGHVESLYAIYSNLCPVDMKPGSGLVTISTWVDHFLDDRANSFKVSPPSGFADPADPLLQKVHFRVEVRDGLPTAVLGKQRLPFAVTYSPVLYRAAFIAAWLCTYCIPVMAGHYIRPEVFNMAVKIAEGIRVAIGVASLAFLYRKLDSVHRSIANDTKIANECPLFIPGHFIMGWFASFLKKAPIFASLSCPAQHPPFIIDWRGVKSYTMAEAHRIFHDFDDSGQGLCFLDFLGRSSLRFPEGDKLYYIQDGRTNYHGRKFMISICAMELLASCSLGGVTHRRGEHFDNQVYCPHRFARMFNCDQLIPD
>Sb13 (Gypsy-122_SBi-I repbase)
IRLSIADMHRNESLLIAASYFWSDTLNAFVFGHGPASPTLADVAMLTGLDVSSADSTHFFDTKPRAKVETRAIGGWSGYIQKYSKTGPVNIKEQTCFLNMWLDKFVFCGRSAGPTSVYLAAAENLANGGRFPLGRYLLGAAYHLLHQVTRKLLLGQSIGNLGGPWWFINMWLSLHMHKRLEFDLFAQRFPRDIAEDYVLDEEESATRPPLNFGEAVIALPGTGGNPDQVSRFFQTLYEGLARDERAWLAYDDPDTMFPLVFNPFNDALDKDHEVMMALVTPRAIPVNFFGSGKTSPQTYEFYNPSALARQLAFGQLPIALCYADVIKPRETITSLLEWIRVAQLPSSADTDVDLSEWVPAAFITQAYKQWW
>Sb14 (MuDR-9_SBi repbase)
TLDPAVLTAFVDRWRPETHTFHTPCGEMTITLQDVKMILCLSLSGHPVTGVVDESTWLDLVQEFCGRRPSDAEVKGTKKTSGVSTSWITQNFGAGPPPDAPDHEVEMYAKVWLWHFLGGFLFPDSSGDSISWIFLRILMQPLDNIAGYSWGTAVLAWTYRQLCQACRRQSSNGNLGGCSYLLQVWIWERFPVGRPTKPPGLPVWVHEDVGPTALFLWTDAKVVRGEADRRYRQYTDELDVLTHNYVTWSPWSRWELEGYLSPRCEEEDSDWLYDGPLIFFHVVEMHYPCRVYRQFGRLQGIPPLYSTNAELHRIDRRFRSTQKDWAVRHDAHLQTWYHRQVPLVNSLPPHDPARWMEYLQW
>Sl1 (Solyc09g009160)
YDAIQLSKHDIPLDKNLLYGALCYWSISTNSFHFRFGMMGPTVLDIVALTGLRPHGEDVSVPLGVAKSARDLPEYTKIKECLTYCKFLDVSMGAMAVTEEEHISFLVMWLCRYLFCNSSITMIEQCTKLALALSKGRKLALAPFVLSNLYHACTDIVTGGFDDARGPFWILQLWLQAYFPEHQPSTLDDGSPLTYGHALVDGVLRPKTFSQYFLFFNKCSSRTASQFTPFSSRKFGPEWFKRSLDPYFQKLNRTELKDIWASYLIARDLPYSICMDESSKCKCMVEHYSPNQFARQFGMTQAIPFYQSANDSISKENFRDDSEETESRFSQLKREFSFVPFNVNPSSTDFFDFWWS
>Sl2 (Solyc05g056010)
IPAISLDNPLISSLVERWRRETNTFHFTVGEMTVTLEDVAYLLGLPVDGEAVIGVTYTSCEAVCIKLLGKAPDSGYTSGGMVKLSWLKETFSQCPEDASMEDIARCTRAYLLYLVGSTIFSTTTGNKVPVMYLPLFENFDEAGKYAWGAAALSFLYRALGNASLRSQSTISGCLTLLQCWSYYHLNVGRPKLNHDPIHECFPFVLRWKGKQSSPTSNRDVAFYRKSLDSMKPSDVDWCPYSNISHTVIPEHILRSLILGRSKTMLICYDKAERHLPDRCLRQFGMHQTVPEEVQKWERKSRGVDGGVDLSTKMESELNEWSNRHLYIVEAEEDVEESEYMQWYM
>Sl3 (Solyc12g006100)
IKLDHAFITALVERWRPETHTFHFKVGEATVTLQDVALLYGLPIEGEPVVGIDSSKTPQEWQDLCEQFLGFRPHDDKLNGSRLDISALESHLEAFGEINDDTDELVIHQLARCYMMLMIGGILFPDTSGNKVKLIYLVHLENIDQIGRYSWGSAVLACLYRALCRASNSKKKEIGAFLPLLQVWAWERLKIVHPDRLQARDGAIIFSDDLPNPPYASRWSVQLSWKHSPQYALSLFRDQLDNLVDEQFVWQPYVMENLPDYCRSGEYFWHAVVPLLCWDVVEMHQPNRVLRQFGMRQNIPDACNFSKKHEKSDRRGRQNTDWSTHHASHILVWNDRANRVWEAPLAEGFLPYHDDYLKWFR
>Sl4 (Solyc03g005550)
YGVYKSNRPAIDRSLITALVERWRPETHTFHFRTGEATITLQDVEVLYGLPVNGDPVLGNEMIRTIEDWQNICQRLLGFVPSREDFKTNSIKVATFNSHMLSKPHLSNMATQDMVNQKARCFMLWMIAGMMMADTSGGYLKLMYLPMLEDVNKIGSYSWGSATLAYLYHFLCKASQSTQNEIAGFLPLLQIWAWERVTVLRPQIVAHRDARTICHVGLPRGPHATRWFAHLSWTNTTKHVLKVYRDALDSMIEDQFIWEPYSDDLIESLPLYCHAGRDIWRVRVPIFCWDVVEVHLPDRVMRQFGLQQAIPTPFPFDSNHFRHDRRGRPNTNWELEHAHWLSFWNQRLQYSCDAPVNNEPLRYDDPYLIWFR
>Sl5 (Solyc07g064400)
FEGIIGSTFMIYKHSDLILALAERWCLETNTFILPWGEATITLEDMVVLGGFSVLGHSVLKPVKTKDAVDIEKALTEVHKDIRVRKTNVRHRAWMEHFAGRGDHLEHVAFLTLWLSRYVLPARSFLKVDRALFSIAIYLSQGIPIALAPAVLASIYRDMSLLKQFIVSSAKNHSPSDSRCIEDELNPNLRAPFQFIQLWAWERFTNLQPKPSSIIYTGEPRVARWHKAKKLNHVDHRSGIDSAAECFLWRPYAIDIVKNWDISRFYKERDEYVVVGPNIGREIMTFARLVRASELVGMDCVEQYNPHRVSMQFGFDQDVPDCVNHASDYIPKIAWTNYNRPIKDVKLYIPSRFIESDVSRRYLEWWK
>Sl6 (Solyc07g064360)
GIYEAIMGSIYKVFIDKDLILGLVERWSVETNTFVFPWGEATVSLEDMMVLGGFPVLGSSVLSPLHSPELVETEKNLEEVRKELILAKADNHTRWLNCFMYSGSNIEHEAFLSLWLSRFVFPGNEYDKIGSHVFPIAVSLARGMRLALAPVVLASIYRDLGMLKQTMIMVSSNEQCSDGDTFNILEFSLWAPLFLVQVWAWERLVTLQPEQPQNCNMVVSGVRIGRWHNAKQVLINVRNTIDSSGDTFLWRPYTLAGEGWLVPKFYKENEEWIEGKKLEQGMESFIQCLRVCELVGLDCQEPYRPNRVAMQFGYDQDFPKWIPRSPSSPELAWYNYSRPIDSDLRFYCPSRLFEADVTKRYLEWWR
>Sl7 (Solyc11g020020)
YGVYRSNRPSIDRSLITSLVERWRPETHTSHFRTGEATITLQDVEVFYGLPVNGDPVLGDESIRTIGDWQNICQRLLGFIPRPQDFNRSSLKVTTLNAHMFEQLKLPDLTTQEMIDQMARCYMFWMIVVMMMADTSGNYLKLMYLPMLEDLNVVSSYSWGSATLACLYRFLCKASQSNQNEIAGFLPLLQIWAWERVTVLRPQVIAQRDIENNFLACLPRGPRATRWFAHFSWTGTTKHVLKVFRDALDSMTEDQFIWEPYLDDLIESRPDYCQIERDIWRVRAPIFCWDIVEVHLPDRVMRQFGLKQTIPTPFLFDATHFHHDRRGRRNTNWYLEHAQWLPLWNQRLQYVCDAPVNREPLRYDDPYLIWFI
>Sl8 (Solyc04g078580)
YGIYRSHRPVIDRSLITALVERWRPETHTFHFRTGESTITLQDVEILYGLPVKGFSPQPQDFKHSSLKVSALNTHLRLQPRLPHLAIQDMVNEKTRCYMFWMIAGLLLADTSGGLLKLMYLPMLEDITTVGSYSWGSATLAYLYRFLCKASQSSQNEIAGFLPLLQIWAWERVIVLTPQIVAKRDTRNIFPVGLPRGPHAARWYAHFSWTDTTKHVLRVFRDALDSMTENQFIWEPYSSDIIESLPKYCRVGRDIWRARVSIFCWDVVEVHLPDRVMRQFGLVQAIPSSFAFDATHFNHDRRGRSNTNWELEHAQWLHFWNHIDQYVWNAPILHGSLRYDDPYLIWFR
>Sl9 (Solyc00g046580)
YGVYRSHRPVINRSLITALVERWRPETHTFHFRTGESTITLQDVEILYGLPVKGNAVVGYEPQRSVVDWQNICQRLLGFSPQPQDFEHSILKVSALNAHLRLQPRLPDLATQDMVNEKARCYMFWIIAGLLLADTSGGLLKLMYLPMLEDITTVGSYSWGSATLAYLYRFLCKIWAWERVTVLTPQIVAKRDTRNIFPVGLPRGPHAARWYAHFSWTDTTKHVLRVLRDALDSMTEDQFIWEPYSSDIIESLPEYCRVGRDIWRARVPIFCWDVVEVYLPDRVMRQFGLVQAIPSSFAFDATHFNHDRRGRSNTNWELEHAQWLHFCNHIDQYVWNAPILHESLRYDDPYLIWFR
>Sl10 (Solyc07g064380)
GIYGALKGSTYRVHTNENLIFGLVERWSCETNSFIFPWGEATVSLEDMMVLGGFSVLGDCVKSPLQSPELVEIEEHLENARRRLIGSKTNNQSRWLNYFMNSGKDYEHEAFLSLWLSRFVFPCKIGAPVFSLAVNLARGMRLALAPAVLASIYRDLGSLRKAMIETGGRNRDINEIHKLNLWSPLFFVQVWAWERMVSLQPECPRNYNIVSGVRIGRWPYALAVEGWSILPKFYKENEEWTIVGGQNLDQDMESFVRCLRVSELVGLDCQEPYRPNRVAMQFGYDQDFPKWIPRSPSSPELAWYNYNRPIASDLRLYYPSRLFEPDVTTRYLKWWR
>Sl11 (Solyc08g066370)
VPYDSGLISALIERWRPKTHTFHMRTGEATITLQDIEILFGMVVDGSPIILNGADSLGIIGRQEMIFQLTGWLPDTSCFSGVSTLSTYKLIEYIEVQQRFRLYLLWLCGGSIFPDKSNNKINLDILIDMRNLDLMSTQAWGSAALSYLYNCLCRASMRKSNEVCGFLSLVQIWAWERIIPLQPLSKPLRTNQFEALTALARKWTRRRNHQNEARTVIGVIRDVLDNLTDEQFIWQPYSEDVINGLPEWCRSGQRVWMAQVPLIYGIYREWHMVDRVVRQFGYLQHIPGPCTQFSEYHFKRDKRSKIKQEDIDAFNYTQYLWEQCQNRIFRPPFVSDQTDYFRWYM
>Sl12 (Solyc00g144470)
VPYDTRLISALIERWRPEIHTFHMRTGEATITLQDIEILFGMVVDGSPIILNGDGYPILVVFSGVSKLLTYKLIEYIEGLEVSNDNSTEHEVQQRFRLYLLWLCGGSIFPDKSNNKINLDILIDMRNLDLMSTQAWGSAALSYLYNCLCRASMKKSNEVCGFLSLVQIWAWERIIPLQPLSKPLRTNQLETSTALTRKWTRRRNHQNEARTVIGVIRDVLDNLTDEQPYSKDVINGLSEWCRSGQRVLMELVPLIYGIYREWHMVDRVVRQFGYLQHIPGPCTQ
>Sl13 (Solyc11g065560)
VPYDSGLISALIERWRPETHTFHMRTGEATITLQDIEILFGMVVDGSPIILNGADSLGIIGLEVINDNSTEHEVQQRFRLYLLWLCGGSIFPGKSNNKINLDILIDMRNLDLMSTQAWGSAALSYLYNCLCRASMKKSNEVCGFLSLVQIWAWERIIPLQPLPKPLRTNQFEASTVLFIWHPYSEDVINGLPEWCRSGQRVWMAQVPLIYGIYREWHMVDHVVRQFGYLQHISGPCTQFSEYHFKRDKRSKIKQEDIDAFNYTQYLWEQSQNRIFRPPFVSDQTDYFRWYM
>Sl14 (Solyc06g035480)
MRTGEATITLQDIEILFGMVVDGSPIILNGADSLRIIGRQEMIFQLTGWLPDTSCFSGVSRLSTYKLIEYIEGLEVINDNSTEHEVQQRFRLYLLWLCGGSIFPDKSNNKINLDILIDMRNLDLMSTQAWGSAALSYLYNCLCRASMKKSNEVCGFLSLVQIWAWKRIIPLQPLPKPLRTNQFEALTALARKWTRRRNHQNEARTVIGVIRDVLDNLTDEQFIWQPYSEDVINGLPEWCRSGQRVWMAQVPLIYGIYREWHMVDRVVRQFGYLQHIPGPCTQFSEYHFKRDKRSKIKQEDIDAFNYTQYLWEQRQNRIFRPPFVSDQIDYFRWYM
>Sl15 (Solyc07g064370)
GIFEAITASTFKVHFQSDLILALGEKWCLETNTFILPWGESTVTLEDLLVLGGFSVLGQCVLKPVEMEERVGEVYKVFREKKVNLYHHAWMEYFKGKGGNDHLEHVAFLTLWLSRFVLPKNSFQNVDKGVIPIAFHLSQGTPIALAPAVLATIYRDLNLLKQFIIVSSSKHTEHSSGLKCIEDESELILRAPLQFVQQWAWERFIPLQPKPSDVFCGVLTLLVCMQFGFDQDVPACVNHAWRNYDRPIKDANLYIPSRLFESDISTRYLEWWK
>Sl16 (Solyc09g061690)
HTFHMRTGEATVTLQDIEILFGMIVDVSPIILNGADSLGIIGRQEMIFQFTGWLPDTSCFSGVSRLLTYKLIEYIEGLEVVNDNSTEHEVQQRFRLYLLWLCGASIFPDKSNNKINLDILIDMRNLDLMSTQAWGSAALSYLYNCLCRVSMKKSNEIWAWERIIPVQPLPKPLRTNQLEASTALARKWTRRRNYQNEARTVIGVIRDVLDNLTDEQFIWQPYSEDVINGLPEWCRSGQRVWMAQVPLIYGIYREWHMVDRVVRQFGYLQHIPGPCTQFFEYHFRRDKRSKIKQEDIDAFNYTQYLWEQRQNHIFRPPFVSDQTDYFRWYM
>Sl17 (Solyc04g018000)
YGSLKGSTYKVHTDENLIFGLVERWSCETNSLMFPWGEATVSLEDIMVFGGFSTLDARGELIRSKTNNQSRWLNYFRNSGKDYEHEAFLSLCLSRFVFPCIVGSPIFSIAVNMARGMRLALSPGVLASVYRDLGSLRKVMIETGRRNKDMIEIHKLNLWSPLFFVQVWAWERMISLQLERMESYIRCLRVSELVSLDFQEPYRPNRVAMQFGRPIASDLRLYYPSRLFEPDVTTRYLKWWR
>Sl18 (Solyc04g017780)
MNSGKDYEHEAFLSLFLSRFMFPCIVGSLIFSIAVNMARGMRLALSPGVLASIYRDLGSLRKVMIEAGRRNKDMIEIHKPNLWSPLFFIKVWAWERMISLQLERMESYDRFLRVSELVGLDFQETYRPKGVAMQFGYDQGFPKWIPRSPSSSELAWYNYSRPIASDLRLYYPSRMFESDVTIRYLKWWR
>Sl19 (HG975516 (37743618-37742536))
DAVFASLFTYDRNSNIIQAFCEAWCPQTNTLLTSAGETSISLWDLHILGGLPINGYPYEEVIPNSTELTGFNDKRERFLPQTCEYMFAAFHHLKEENHGNMGISFNEWIQFWCKKDLKYELAPPRKEKKSRRLSSTHNPTGEIPTEINTWSITQEMVFSKLGAKHQKYETYLTAFLSCWLCAFVLPSEEGNFIRPETFKIASLMASGKRVSLAIPILTSIYHGLNKSNSSLDHVRVCFPIHYVYGWLAYYLKTHYLLTSGPSLPRMVVYSGEGAAKYFDKDEARKRVHRGENIVWNATMLSRPHPTYYIDDEKSSELDQAYFMSIRFNYLPLRRGGSFVIEPYSPHRFSRQFGFHQDNPGY
>Spo1 (Spipo1G0120700)
IYDAIMASVCEIRRDSAAFFALLECWCPETSTFVLPWAEVTLTLEDVTVLGGFPLQGEPVRVEALSSGEEEILGRMVEEHKGFRRRSSKKAFHYDWMNFYMAAATGGAAGGQGEHLAFLSLWLSRYVFPSRPFDTVARRVFPIAVRLAQGRKVALAPAVLATIYRDLRELKQHAATGGAAGPAVAWAPLQVLQLWVWERFISLRPEQRPHFLHWDEPRAARWHCLDQKSKLAFVRSVLESPEEFQWRPYTTNLDDWGHPSFYKDGGQWAVVGGAATAVDDGDGISLFARFLRPCELVGLDCIEPYSPQRVAMQFGLDQDLPGHLPRADATWELAWKTYDGGATEELGVYAPPRLLESDVTRRFYDWQRH
>Sp1 (SapurV1A.1493s0010)
GIYQAVMSSLYQIRRDDDLLLGLAEKWCSETNTFIFPWGEATITLEDILVAGYSVLGSPVFSPLETEELKEAEQKLREIRGQLMRSKAKRVNQHSWIKYLMENSSEVEHEAFLSLWLSRFVFPSFPFMGISKHLYPIAVCLARGIKIALGPALLASIYRDLSLLKKKILALSNKESLDDDNNDRKSELTIWSPFHIVQVWAWDRFTNLQSKPNVTGFQVPRLARWHNVNVNSSTLRNVRLALDSEGSFQWRPYATAVESLCYKIYGDEEKWVLVDFDEELKSFTRCMRACELVGIGCVEQYSPHRVAMQFGMDQDLPGPVKRRNETQELSWKLFNKQIKNAILYIPSRHHKPDVTLRYLEWWK
>Sp2 (SapurV1A.0784s0190)
GIDQAILNSTYDIKKSIELIIGLSEKWCTNTNTFVFPWGEATITLEDVIILGGYSVLGSPVSCFVENREWEVIEEKLMDARMNIVRSRARKACQHAWMKKFSNGGSEIEHEAFLALWLSRTVFQNSSHTIRKQVFPIAICLARGIPIALAPAVLASIYRDLSRLKRAIVAGNNESRLELFSPVQLVQFWAWERFPILQPKPDVLNFGDPRSARWDRAKIPKIPKVENVRLTLDSAAESFLWRPYAKSLKNWSFPEFYRENEELVLADSGFDIHLESFIRCLRVSKILELDYMENYSPHRVAMQFGMDQDLPGRVNLDKTREIAWMNYNKPTSDTKLYIPSRLSESNVTTRYLKWWE
>Sp3 (SapurV1A.0548s0200)
FSLDNQLISALVERWRKETNTFHLPGGEMTITLDEVALNLGLAIDGEPVVAVELEDSSAIPVCEKLLGKKPTSNDRRGGFLKLSWLKDSFSHCPDIAPLEQVEQCTRAYLLYLVGSTIFSTTSGNTVPVIFLPLFEDFEKAGKYAWGAAALAFLYRALGNATSKSQSTISGCLTLLQCWSYWHLNIGRPKLNQGQALDAFPLALRWKQKLSGLRSKCDVVQYRKALDSLQPCDVEWLPYHDMDEIVPEDIKDTLILGRSRTTLICLDKSEKHLPDRCLRQFGFNQPIPQEVPQWKGTDGEADQSKSIASSCEDWSKHRDQIVEGEDRVDDSEYLLWYS
>Sp4 (SapurV1A.0014s0700)
GFGYLRKIPAISLDNPLISALVERWRRETNTFHFTVGEMTVTLQDVALLLGLAINGKPVIGITHTTCSLVCERLLGKAPDSNYASGGMVKLSWLKEFFSHCSEDAPIEEVEHCTRAYLLYLVGSTIFSTTTGNKVPVMYLPLFAYFEEAGEYAWGAAALAFLYRALGNACVKSQSTICGCLTLLQCWSYFHLNVGRPKLNRDPIHDHFPFVLRWKGKQSGPTTNRDVVFYRKALDSLKTTEVEWLPYKIMDSTVIPKDIKSTLILGRSKTMLICFDKAERHLPDRCLRQYGMLQPIPEDVERWLRKSRGVDGGVDLSGKMESELNEWMDRQLHIVDGDDGVDESDYMQWY
>Sp5 (SapurV1A.0031s0090)
AAFLSCWLCKFVFPSKDVGFIRPSTFKVASMMAAGRQFSLAIPVLASIFKDLKEVQSTLSVAAREIPFPIHFINGWLAEKFGTHQTTISPTKLVGMTKYAGVGLAKHFNESQAHALFRDPKRVIFPALLPLTKVGVLYDDGNLSILESDYFMCIRSGYLTLHYDDTFIIESYCPDRFSRQFGFCQHIPRDFGGCISTLCKLLLPVNDKLSLVTKRYMDWW
>Sp6 (SapurV1A.0604s0130)
YEAIMLSTRRISFDSPLMSALMCFWDQSCNAFLLPEGPMGITMEDVVAITSCSPVGIELSTLGTDLPDAKNTYLGIGVTSYGNFASRAMALRDKEQEEMSFYLYWICKFIVCNRSVMVLKGFQCVAETIFHAKGPIALAPFLLGLAYNCLGNILRSNFSEHVSGPLWLVVLWAQAYFSPIAASSIATHLRRPRKQNSNSIYSYGDYIIFSQVQCEKTFGECFNYLTDNKRKRQGEEWNPFLKREFGADWFLNFTFHQKLTRDEKDAWKAVLIARDLPAYFSPPSFFLEPYSPNQFARQLGHLQSVPVPFYQTINQPWHSRNTVAANVLKHAEKDYFIRKSAMSQVNQVHWHPSSDHAFDFWW
>St1 (PGSC0003DMT400060003)
IPAISLDNPLISALVERWRRETNTFHFIVGEMTVTLEDVAYLLGLPVDGEAVIGVTYTSCEAVCIKLLGKAPDSGYTSGGMVKLSWLKETFSQCPEDASMEDIARCTRAYLLYLVGSTIFSTTTGNKVPVMYLPLFENFDEAGKYAWGAAALSFLYRALGNASLRSQSTISGCLTLLQCWSYYHLNVGRPKLNHDPIHECFPFVLRWKGKQSSPTSNRDVAFYRKSLDSMKPSDVDWCPYSNISHTVIPEHILRSLILGRSKTMLICYDKAERHLPDRCLRQFGMHQTVPEEVQKWERKSRGVDGGVDLSTKMESELNEWSNRHLYIVEAEEDVEESEYMQWYM
>St2 (PGSC0003DMT400001749)
YGIYRSNRPSIDRSLITSLVERWRPETHTFHFRTGEATITLQDVEVLYGLPVNGDPVLGDESIRTIGDWQNICQRLLGFIPRPQNFNRSSLKVTALNAHMLEQQQLPNLATQDMINQMARCYMFWMIAGMMMADTSGNYLKLMFLPMLEDLSVVSSYSWGSATLACLYHFLCKASQSNQNEIAGFLPLLQIWAWERVTVLKPQVIAQRDTENNFLAGLPRGPHATRWFAHFSWTNTTKHVLKVFRDALDSMTEDQFIWEPYSDDLIENLPDYCRIGRDIWRVRAPIFCWDVVEVHLPDRVMRQFGLKQTIPTPFLFDATHFHHDRRGRPNTNWKLEHAQWLPFWNQRLQYICDAPFNREPLRYDDPYLIWFK
>St3 (PGSC0003DMT400057214)
GIFEGIIASTFKIYRHSDLILALAERWCLETNTFILPWGEATITLEDMVVLGGFSVLGHSVLKPVKTKDSADTEKALCEVHKDIRVRKTNVGHHAWMEHFAGRGDHLEHVAFLTLWLSRYVLPARSCQFVDRALFPIAIYLSQGIPIALAPAVLASIYRDMSLLKQLIVSSAKNHAPSDSRCIEDELNPNLRAPFQFVQLWAWERFTNLQPKPSSIIYTGEPRVARWHKVKKLNHVDPRSGIDSAAECFLWRPYAVDIVKNWDISRFYKERDEYVVVGPNMGREIMTFARLVRASELVGMDCIEQYNPHRVSMQFGFDQDVPDCVNHASDHIPKIAWTNYNRPIKDVKLYIPSRFIESDVSRRYLEWWK
>St4 (PGSC0003DMT400036135)
GIYEAIMGSVYKVYIDKDLILGLVERWSCETNTFVFPWGEATVSLEDMMVLGGFPVLGSPVLSPLQSPELVEIEENLEEARRELIGLKADNHTRWLNFFMYSGRNIEHEAFLSLWLSRFVFPGNEYDKIGTHVFPIAVNLARGMRLALAPVVLASIYRDLGMLKQTMIMVSSNEPSSDGDDGDTFNILEFSLWAPLFFVQVWAWERLVTLQPEQPQNCNMVNGVRIGRWHNAKQVDVINVRTTIDLSGDTFRWRPYTLAVEGWLIPKFYKDKEEWIEGKRLDQEMESFVRCLRVCELVGLDCQEPYRPNRVSMQFGYDQDFPKWIPRSPSSPELAWYNYSIPIDSDLRLYYPSRLFEPDVTTRYLKWWR
>St5 (PGSC0003DMT400071662)
IDRSLITSLVERWRPETHTFHFRTGEATITLQDVEVLYGLPVNGHPVLGNKLIRTIGDWQNICQRLLGFTPCPQDFNHNSLKVFALNAHMLRQPQLTDMATQDMVNQKARCYMFWMIAGMIMVDTSGSFLKLMYLPMLEDVNAIGSYSWGSATLACLYHFLCKSSQSNQNEIAGFLTLLQIWAWERVTVLRPQVIAQRDIRNIFPAGLPKGPHATRWFARFSWTDTTKHVLKVFRDALDSMTEDQFIWEPYSDELIESLPDYCRIGRDIWRVRAPIFCWDVVEVHLPDRVMRQFGLKQMIPTPFLFDSTHFHHDRRGRPNTNWELEHAQWLPFWNQRLQYICEAPINREPLRYDDPYLIWFR
>St6 (PGSC0003DMT400074115)
VPYDWGVITALIERWRPETHTFHMRTGEATITLQDVELMFGMCVDGDPLLQAGARDISVQGWQQLIYELTGWAPDENCFTGVSRLYVGSLVAYMDGLDAITDQSTEVNVQQRVRLYLLWLCGGTIFPDKSGCKLSLDFLLDMRDLSTMGTQAWGASALSYLYNCLCRASMSAASDVCGFLSLLQVWAWERLIPMQPSLRPPREPMSPHTALARKWTRCRVRQNEVRGVLAICRDVLDNLNDGQFVWEPYSETIINGLPEWCRRGRDVWMAQTPLICGIYREWHMVDRVLRQFGREQHIPGPCTTFDHLHFKRDKRFRVTQQDIHYFEFMAAFWAHRRDNIIRAELLIEASRPRLEYFDWYH
>St7 (PGSC0003DMT400036131)
RLALAPAVLASIYRDLGSLKQAMIMASSEVPGRNGDSFDIHKLSLWSPLFFVQVWVWERIVSLQPERAQNYNIVSGVRIGRWHNVKQTGVINVRTTIDSSGEFFLWRPYALAVEGWSIPKFYKDKEEWTIVGGQNLDQEMESFVRCLRVSELVGLNCQEPYRPNRVAMQFGYDQDFP
>St8 (PGSC0003DMT400035683)
VFASLFTYDRNSNIIQAFCEAWCPQTNTLLTSIGETSISLSDLHILGGLPISGVPYEEVIPNSTELTGLDDKRERFLPRTCECMFAAFHHLKEKNNGNMRVSFNEWIQFWCKKDSKYELASPRKEKKSRHLSSTHIPTGEIPTEINTWSSNQEMAFLSLERNTKNMTYLTAFLSCWLCAFVFPSEEGNFIRPETFKIASLMVNGKRVSLAVPVLASIYHGLNKISNSSQLDHIRVCFPIHYVYGWLAYYLKTHYPLTSGPYLPRMVVYSGEGAAKYFDKDEARKRLHRGESIVWNATMLSRPHPTYYIDDGKAPELELDYLISLHFNYLPLRRRGSFVIEPYSPHRFSRQFGFHQDIPG
>St9 (PGSC0003DMT400006913)
YDAIQLSKNDILMDKNLLYAALCYWSISTNSFHFRFGMMGPTVLDIVALTGLRPHGEEVSAILGMAGSTCHFPHHGTIYYNSLTYNKYLDVSKSETAVTKEEHISFLFTWLSKHLFCYSSVNMIKQCTKLAFALAAGRKLALAPFLLSNLYHGCTEIIMSKFLYGRGPFWILQFWLQSYFPELQPATLDTCNFPTCATFEEYFRFFHKCASRTISQFTPFSSRKFGPVWFQKSLYSNFQKLNKPELQDIWASYLIARDLPYSILLDESLKCTYGVEHYSPNQFARQFGMTQAVPFHQSANKLSIRRKDFQSADYTEETQSRFCQTKRKFSFVPFDTNPSSTEFFGSWWS
>Tc1 (Thecc1EG006759t1)
GIFEAIMNSTYQIKRNNDLIFGLAEKWCCETKSFIFSWGEVSVTLEDIMILGGFSVLGSPVLTPFETEELKEVEESLKSARIEIVRSKAKKACPRLWMQKFMDTGSEFEHEAFLAFWLSRYVFTNAHETIREHVFSIAIHLARGTRLALAPAVLASIYRDLCLLKDAITASTKLGKEEVFTLTLWSPFQLVQVWAWERFAELRPKPNSIAKGEPRLVQWHDVSCKVENVRLALESASGSFEWRPYAMQIDNWKQPKFYRENEVCISITARLDKELESFARCLKASELVGLDCVEQYLPHRVAMQFGIDQDIPDSVPRSDETPEIAWLNYCESLSGVKLYIPSRLYKAGVTAQYLNWWK
>Tc2 (Thecc1EG002309t1)
GFGYLRKIPAISLDNPLISALVERWRRETNTFHFTMGEMTVTLQDVAFLLGLAIDGDPVIGITYTTCSKVCERYLGKAPDSTYASGGMVKLSWLKEFFSQCPEDASTEKIEHHTRAYLLYLVGSTIFSTTTGNKVPVMYLPLFENFDVAGRYAWGAAALAFLYRALGNASVKSQSTICGCLTLLQCWSYYHLNIGRPKLNRDPIHDHFPFVLRWKGKQSGPTTNRDVVFYRKELDSLEPCNVEWLPYKHMDSTVIPEEIRSTLVLGRSKTMLICFDKAERHLPDRVLRQYGMFQPIPEDVARWVRKSRGVDGGVDLSGKMESELNEWADRKLHIVEGDNDADENEYTWW
>Tc3 (Thecc1EG030962t1)
GIFEAIMSSTCLIKKYDDLVIGLAEKWNPEINTFIFPWGEATISLEDVMVLGGYSVIGFPVTFPGDSQELKEVEDKLLEECRKIQRDRAARRVRQTEWIKIFMGSGRDIEHEALLSLWLSRFVFQNIDGIIRKSIFPIACRLARGEAMALGPAVLARIYRDLTLLKETIVGSTKFKGGEVDDCVLAITLWSPMQLVQLWAWERFPALQPKPNVIHNFEPRSARWSNVKIVKVENVRMVLDSAGETFNWRPYAKVVNYWQFHEFYKEKEEWISIDQSLSKELLSFALCLRPSELVGLGSGCVQQYLPHRVAMQFGIDQDIPCHVARFNETPEIAWNNYLRPINDRKLYIPSRFFKSEVTIRYLEWWK
>Tc4 (Thecc1EG030961t1)
GIYEAVMSSRYDMKQHKELVLGLAEKWCLDTNTFIFPWGEATITLEDVMVSGGYSVLGVSVLSPLKTKQLVEVKEKLIKGRKEAARARSLAASHKSWMDYFMGTGHDLEHEAFLSLWLSNFVLVNSVSFQRIGKHVFPIAIHLARGTRVALAPAVLSSIYRDLSLLKGWFFSSNVVQTNKLLHLYAPFQLVQLWVWERFPRLRPLPNSISLGEPRAARWHRLKMNAGDMKLAIDSAGTGFQWRPYAIADNNWSLPKFYGDKEQYILNDFHLDEEIQSFAMFLRESELVGLESIEQYLPHRVAMQFGMDQDLPGCIARCNENPEIAWRNYSRPIQDAVLYIPARLFESDITTQYSHWWK
>Tc5 (Thecc1EG030958t1)
EAIMNSTYRIERNNNLVFGVAEKWCHQTKSFIFSWGEATITLEDVKILGGYSVLGSPVFTPVETAEMKEIREKLKSARKEIYKSTCKKACQYLWTRKFMHSDDSTVEHEAFLALWLSRFVLPSSFNTVVESVFSIAIHLARGTRFALAPAVLANIYRDLSWLKQNIVASTQLESNYDDGNVALAITLWSPLALVQVWIWERFLDLQLRPNLIKNGEPRFALWNGLNCEVQDVCSVLDSAEERFVWRPYVRKITNCDGAKCYGDNGMWILLDSRLDDELLSFARCLRVSELVGHDCIEQYLPHRVALQFGMDQDIPGCVPRSNGTPEIAWADYNKSVDGGKLYIPPRLFEADVTAQYLEWWK
>Tc6 (LT594797 (19396768-19397916))
DAIFASLYTYDRNKDVIRAFCESWCPTTNTLHIAFGEASLSLWDLHKLGGLPIHGWFYDEVIPSTKELIGIGANGKRFLPKSCEYLFAAFHYLHKRSDGQGKVSIDNWINFWFQGKLRYQKPLARKAKKSTRPKATHNPTGVIKKHEAWASTGAKACSALGVKENHEADTYLVAFFSCWLCVFVFPSIESIILETFKIASLIATGSKGINLAIPVLVHIYRGLDQIALSTQASSSDACFPIHYVYGWLGHYFETHFSTPQVVVGPMMVKFSGEGGAKYFCEQEARNLIHTKLVWDANLYSKNGEVILDTRPLDPSRHDYLVSVRSSYLPVRCHNTIIIEPYSPHRFGKQFGFCQDIPGNLK
>Vv1 (GSVIVT01006780001)
IPAISLDNPLISALVERWRRETNTFHLNVGEMTVTLEDVAYLLGLAIDGEPVMGVTYTMCDTICEKLLGKAPDSGSTSGGMVKLSWLKESFSQCPEDAPMEEIERRTRAYLLYLVGSTIFSTTTGNKVPVMYLPFENFDQASNYAWGAAALSFLYRALGNASLKSQSTVSGCLTLLQCWSYYHLDIGRPRLNQDSIHVSFPLVLKWKGKQSGPTANRDLIFYRKALDSLKSSDVEWLPYINIDSRIIPEDIKSCLIVGRSKTMLICFDKAERHLPDRCLRQYGLSQSIPEEVQRWERKSRGVDGGVDLSGKMELELNEWLDRQLNIVEDDGGVEESEYMQWYM
>Vv2 (GSVIVT01037611001)
EAIMCSTYKTRRNHDLFWGLAERWCPSTNSFIFPWGETTITLEDIIVLGGFSVIGEPVSKPLETTELMKLEENLLKLLTQLKKTLKSCHQEWMKRFMGKGSELEHIAFLFLWLSRYVFGQKFPNTIGGNLLSVAIHLARGTRLALGPAVLASIYRDLSLLKETIIASTELRMDGSDGDILSLTLQAPLRLVQVWAWERFPGLRPEPNAMNHGEPRIARWHGLKRLKIENVRMVLDSAQDCFQWRPYATTVSNWSFPKFYIEKEEWMVVDSYLDQELQSFAQCLRVCELVGIDCIELYLPHRVAMQFGIDQDLPCTVTKSHESPETAWSNYGKPIWNAKLYVPSRLFEGDVTTQYLSWWK
>Vv3 (GSVIVT01026490001)
YGVYRVGFIQLDWTLITALVERWRQETHTFHLAVGESTITLQDTAVLLGLRVHGDPVTGTTDVQWPNLCEELLGRRPDGNSLQGSALKLSWLRMHFLQPPSDADDLIVQQYARAYILALIGGALFADKSGSDVQLIFLPLLRDFVAAGRLSWGSATLAHLYRELCRASKAGASEIAGPLILLQLWAWERLHVGRPEKRVSRSQH
>Vv4 (GSVIVT01017117001)
HLSMITDMSIDAPLISALVERWRRETNSFHMRVGEMTITLEDVFLILGLPIDGDPVIGVTSHACESICRKLLGNVPRSEHRSGRMVKLSWLRESFSRCPEDASEEQIKRSTRAYLLYLLGCTIFSSSTGNKVPVMYLQFFENFDDTKRYAWGAAALAYLYRALGNASLNGQTSICGSITLLQCWSYEHLKVGRPALENFHKSAQDFPRALKWRRKRKVYSNSKSLSVYREALDTLELSDVTFLPYIDMDNALIQEEMRKQMTIGRSSTMLICFDKAERHLPDRCLRQFGMHRSPPTPVKQWKRKSRDTYESTDLSKKMASELREWKGRRNHIIKDDLDGDESRYMDWY
>Vv5 (GSVIVT01000818001)
IDGEPVMGVTYTTCDTVCEKLLGKAPDSGYTSGGMVKLSWLKESFSHCPEDAPMEEIECHTRAYLLYLVGSTIFSTTTGNKVPVMYLPLFENFDQAGTYAWGAAALSFLYRALGNASLKSQSTVSGCLTLLQCWSYYHLDIGRPKLNQDPFHVPFPLVLRWKGKQSAPTANRDLMFYRKALDSLKSCDVEWLPYINIDNRIIPEDIKSSLIVGRSKTMLICFDKAERHLPDRCLRQYGMNQSIPEDVQQWERKSRGVDGGVDLSGKMELELNEWLDRRLNIVEGDEGVEESEYMQWYM
>Vv6 (GSVIVT01014162001)
QIEHEAFLSMWVSRFVLPTKSNSTIEKHVFSIAIRLARGIPVALGPAVLVSIYRDLSLLKQTTVALTKMGNNEKKDNVFALSLLAPLRFVQVWVWERFPALRPQPKPKELGEPRLARWHKMKGQREEWVLVGSGLDQELQAFARFLRVCKLVGVDDSMEWYFPHRVGMQFGMDQDLPGYVHPCNGTPEVAWNNYSKPINGVKLYIPSRFFEADVTTRYLEWWN
>Vv7 (Gypsy-34_VV-I repbase)
YEAIFASLFSYDRHASVIRAFCERWCPTTNTLHTSIGEVSISLWDLYRIAGLPIIGSFYDEMVPSAEELSNDATKSSLPPSCRNLFLAYHRICSETKGKSSVKLASWVSFWYKGSMKYAKPPKKSTRNKAQRPKETHNPSGEIDPIKSRTQSEMEVFDDLGVAEADVKETYLAAFLACWLCKFVLPWGGVNLIRPGVFKVASRMAQGETFSLVVLVLASIYNGLNEIACSSKPGTNASIFPIHYLYGWLGEYFDTHFISPSWNHPPRMTYYAGEFSAKCFDDSQAQALIMSCKGVKLDHLALRHKERVHWTDNESISVTKASYLISLRSSYLSLRQGNHRVIQPYYPHRFSRQFGYPQDLPGGLPEIFRTGTLEAVYQHWESCTRLGTYSKVTIPDYHS…
>Zm1 (GRMZM2G308083)
GLLGLSQICQKMPQLDKALITALVERWRPETHSFHLASGEITVTLQDVAMLFALPIDGRPVCSTTDHDYAQVVLDCLGLDARGPAMPGKSFLHYKWLKKHFYELPEEVDDMTVERHVRAYILSLLCGVLFPDGTGRMSLIYLPLIADLSRVSTYSWASAVLAFLYRSLCSVASSHNIKNIGGSLLLLQLWSWERFHVGRPLVRSPLCTEMGIEHDLPPIGFRWVGSRTQSESANRCLKQYRDELNVQRVDQVKWEPYLQVESSTLPPLCTRDADLWLTQAPLINFPIVEMYLPERVMRQFGLRQCIPPPFRPTLQSLHRISRRGKERENWEETHHEYIQEWEARRQRIFRDTEQYDPSSYEEYLRWY
>Zm2 (GRMZM2G386802)
GIHDAVLASTLRFKRDASAILHLASFWSPATATFAFPWGEATVTLQDVALLAGFPALGAPATAPLPPQWRPDEAALNGVRLGFNRSACKKAHHSAWVKHFLTDDNADTVFEHAAFLALWLTRFVLPGHPESTMRQAVFPIAVRLARGDRVALAPAVLASIYRDLREIKAFLIATGAAATTGNADMISSLSVYSPLYILQLWMWERFPALRPAKVNPLVDGDPLAARWHDLSRKLNPAQIREALSTGCNFVWQPYVSSMEHTGWVHSSDLAEDDELASLAQFLHPCELVGMDCIEQYLPHRVARQFGLDQDVPADVHRANQDWAIAWQTYQLEGKNVAFFIPHSEPGITTRYAQWWRQ
>Zm3 (GRMZM2G451506)
GILASTCRVRHHHHERVLLQLAAFWYGATSTFVFPWGEVTLTLEDVATLAGLPLLGDPVRAPVSDSLEKDVAAIEAVRAVMNRSKKKKSSYGAWVKRFVERTPEEEMPPPATGDGGRDGEAHQLVEHGAFLSMWLSLFVLPGPPFDVVRREIIPLAARLARGESVALAPAALATIYHDLSALKRHITSGDKNGPFVISAPIHILQLWVWEHFTQLRPETVGSSTPDDHDMPRAARWREAGKRLSSKDLHAVLMSPKGFEWRPYKNSRFFGLHPGTGGSWVRGQDIATSEALLSFARCLHPCELVGMNCIEQYNPHRVARQLGFDQDIPGTVPRASSGWEKAWETYNIEAKSSAFIFPNHKPGVTVQYAKWWKP
>Zm4 (GRMZM2G179505)
GLGHLALTTGFTIDRSLLTSFCERWNNETNTAHFMGFEIAPSLRDVSYILGIPVTGHVVTAEPIGDEAVKRMCLHYLGESPGNGEQLCGLIRLTWLYRNFHQLPEHPTINKIAYSTRAYLLYLVGSTLFPDTMRGFVSPRYLPLLADFGKIREYAWGAAALAHLYRGLSVAVTPNATTQFLGSATLLMAWIYEYLPITQPQQKNQSTLLPRACRWNFGGATRGQRKKVMDWRKVFEQLQFSEVNWNPYKDMNPAIVPEYCIAADNICYSRTWLISFNIKEAYVPDRFARQFGREQGRLHGVPMWTRRTWSKWKDWRTEY
>ZM5 (GRMZM2G331652)
GAVAASTAVVSPDRAALSALLSLWDPDTHAFRLPAGPATFTLEDALVLAGLPPAGAPLDRTLTPEEDDLRVRLVVEREKIKELHPCARAARRVSAEVWLEWFDGGGIRPGEDDELRWLGFLAYWLAFFVTPRLRSRGGELPERVFAHAARLSLGERIALGQGMVANLYAEMDKIVTCTVADGVCGRLDVCVPVWMLQVWMWERYKRLCPPELKAPQFPVSNVRVLYWSRRKKKSTSEEALKILLDEVCFEWRPYRHNSLNWMEPKWFNKDTILVTCHGKDKPEWLLDYIAVISQTMLTGFHSDDTDNSVLYNPQLVARQFGYDQAAPVSIVREIHFEGIELWIPSIGRYGMPGEDYVAW
>Zm6 (GRMZM2G330455_T01)
MTSMIDRWRPETNTFHHRIGEVTPTLQDVSMLCGLPLKGKPVYSINVRNDWLEDLNKRFSSIPWKEGMNVPEVEKIDTKHSNGPLLHWLKSLSGNVADKFFITYAKLLADMNNRDCIYSWGSAVLAATYEGLSKICITTGLSMPKLRWASEDPKKARKTFTEMLDNIKDIDFLWNPYTRTCIETVAPHGLSLLCSCDKEYWKTKDGLIFNNTVQKHPVERVMRHFSLYQEQLLVAVEDQQEGEQLLVAVEDQQEGVAWPEREPTNVLKEERVHDVDAFKEYLKWFR
>Zm7 (GRMZM2G344725_T01)
GQYSISPSLLKSLLERWNPDSNTFLFYDGERTVTLLDLHYIMGLPVDGEFYEEYVPSHHEREPSMLLYPKCLSQLLEVWDELQVGGEVSLQEWCDCFHNGPRGLSHSDDMELSLIYKAAFIAIWLCGFAIIGGGPRIRRGVLVMASWIALGQRFALAQPALCSLYYSLRLISTDPVSPSYMKRPWPVHYLIGWMGVYLKHAFVNKVTKPRIPYYDHPTRKPMLVNMLFRTSKHFNPESASDFLRKDSNILWHPYKPHSANHLRTPPSSWISKIFCLCIRRGLLPFRRDNICIAEPYHPDRVTRQFRLDQIVPYLVLKSVYTEDDFGVAYSYWAHLLRPINQDFSCLPNETRIGSCTIYWINWYRK
>Zm8 (GRMZM2G370283_T01)
DIYRGVLASLYCFQADPSLVAAFLTYWNVDGHTLVTSQGEMGYPLHTISDAMGIPISGRLYEEFIPPCSDVHGHLETLYAIYANLCPSELQPGPGLVSLTAWLDHFFDDKADSFGSSLLDGFADPKDLLLQKLRFHVAVQGDRLAAILGAETLSYRSIYPSTVYRAAFIAAWLCTYCIPVEAGQYIRSEVFHMAVQISEGVRRAIGVASLAFLYNCLDNIHDNIISGTRSANECSLFLPGHFIMGWFASFWKQARKSTTLHCPVKFPPFVIDLTKLEQPMPITEAHHIFWDFDGDGRELRSLDFLGRSSLRFPGGHRPVFIRDGRTKNEKPFAISVSAMELLMSSLFGGITHRRGERSDNLVYCPHRFARMFNYDQLIP
