# Supplementary material for: Arabidopsis proteins with a transposon-related domain act in gene silencing
Source: Nat Commun. 2017 May 3;8:15122. doi: 10.1038/ncomms15122 (PMC5418596; doi:10.1038/ncomms15122)
Supplement: Supplementary Data 4 — List of primers used in this study. [file ncomms15122-s5.xlsx]

## Sheet: Feuil1
Supplementary Data file 4. List of primers used in this study.
Target gene		Sequence (5' to 3')	Application
	Primer
18S	18S-F2	TCCTATTGTGTTGGCTTCGG	RT-PCR
	18S-R	CACGTAGCTAGTTAGCAGGCTG
TSI	TSP1F	GAACTCATGGATACCCTAAAATAC	RT-PCR
	TSP1R	CTCTACCCTTTGCACTCATGAATC
106B	106B-F	TTGATTGATAGATCCCTTCTGGA	RT-PCR, FISH
	106B-R	CGAGGATGGGGTAATTGAGT
MULE	MULE F2	CTGTCCGCGAGTGTCATCAAGTAGC	RT-PCR
	MULE R2	GATACTTGTTGACAAGTGTTTAGCAAGCC
	MULE qF	GGCACTTCAATTGTGCTTTTTCCT	RT-qPCR
	MULE R2	GATACTTGTTGACAAGTGTTTAGCAAGCC
	MULE pri3F	TCAGGCACTTCAATTGTGCT	ChIP
	MULE pri3R	GACAAGTGTTTAGCAAGCCAAC
SDC	SDC_RP	CAGGCATCCGTAGAACTCATGAGC	RT-qPCR
	SDC_LP	AATGTAAGTTGTAAACCATTTGAACGTGACC
AT3G29639	AT3g29639-qF	CGTCAATGAGTCTTTGGTTTCC	RT-qPCR, ChIP
	AT3g29639-qR	AGAGAGCGTCGCAACAAAAT
ATIS112A	AT4G04293-qF	GAGGGATCATGTAGCACCAAA	RT-qPCR
	AT4G04293-qR	GCTCCAACGATTCGAAGAAA
CACTA-like	AT1G36680-qF	GAGGACACATGGCAGGCTA	RT-qPCR, ChIP
	AT1G36680-qR	ATGTGGCCCAAACACGTTAC
ATGP10	AT2TE15415-qF	CTCATGACTTTACTTGTTTTGCAT	RT-qPCR, ChIP
	AT2TE15415-qR	GGCCAAGGCATGAGGTCC
ATHILA	AT3TE58495 pri3F	GGAGTCCCTAAAGCCCAGTT	RT-qPCR
	AT3TE58495 pri3R	AGGTCCCTGCGATCGAGTA
ACTIN2	ACTIN2 pri3F	GGCTTAAAAAGCTGGGGTTT	RT-qPCR, ChIP
	ACTIN2 pri3R	TTGTCACACACAAGTGCATCA
At5g25010	KUN-HpaII-F	ATGAACAAATTAACCTCGTGGACAAAGCCG	genotyping for kun
MAIL1	AT2G25010-R3	GGTTATAGTCATTTCTCCTAAAGG
	AT2G25010 F1	TGGATATCGGTAGACCCGAG	genotyping for WT allele
	AT2G25010 R1	GTTAACTGCCACCTCTTGCC
	GABI-O8760	GGGCTACACTGAATTGGTAGCTC	genotyping for mail1-1 allele
	AT2G25010 R1	GTTAACTGCCACCTCTTGCC
At1g48120	mail3-2 LP	CTTTCAGACAAGCAAGAACGG	genotyping for WT allele
MAIL3	mail3-2 RP	TTACTGGGTGGATGAATCAGG
	Lba1	TGGTTCACGTAGTGGGCCATCG	genotyping for mail3-2 allele
	mail3-2 RP	TTACTGGGTGGATGAATCAGG
At1g17930	main-F1-LP	CCAAAGAGAACCACTCGTCAG	genotyping for WT allele
MAIN	main-R1-RP	AGCTGCCATGGAAATCTGTAG
	GABI-O8760	GGGCTACACTGAATTGGTAGCTC	genotyping for main-2 allele
	main-R1-RP	AGCTGCCATGGAAATCTGTAG
MULE	MULE si1-c	TTAGGACGTCCTCTCTTCTTCCTTCTATC	Northern blot detection of siRNAs
TSI	Ath2 si1-c	TGGGACTTACCTTTAGCATTCTACTAAAGCT
AT3G29639	AT3G29639 si1-c	TCTTCAATTTTGTTGCGACGCTCTCTAAACCGGTTTAT
ATGP10	AT2TE15415 si2-c	AACTACTCCGGGTTCCCTAGTGTTCACCACTCCCTCTAATCCC
SINE-SB2	E1-2 si1-c	AAGCTTAGAGGTCGCCGGTTCGAGTAATGCTTGGAACGAAACT
siR02	siRNA02-c	GTTGACCAGTCCGCCAGCCGAT
Cluster2	cluster2-106792	TGCATCATTCACAGTATCCAAGTT
miR171	miR171-c	GATATTGGCGCGGCTCAATCA
U6	U6-c	AGGGGCCATGCTAATCTTCTC
